# Supplementary material for: Tuberculosis vaccination: microbiological and immunological summary of a series of experimental challenge studies
Source: Vet Res. 2025 Oct 24;56:202. doi: 10.1186/s13567-025-01637-2 (PMC12553269; doi:10.1186/s13567-025-01637-2)
Supplement: Supplementary file 1 — Additional file 1. Evolution of the immune response. Individual bloodand skin test results for the experimental and control groups. [file 13567_2025_1637_MOESM1_ESM.xlsx]

## Sheet: Standard-Animal_jmv_Filled
Project	Year	ID	Treatment	Vaccine	Dose	Route	InfeRoute	TipoMu	DPES	DPESgc	Id. NEIKER	Data	nilPPD	aviPPD	bovPPD	bov-nil	avi-nil	bov-avi	IFNkit	IFN+3sd	AV+3sd	P22	P22+3sd	ESACFP	ESACFP+3sd	Rv3615c	Rv3615+3sd	Rv3020c	Rv3020+3sd	ELI-DO	ELI-%E/P	ELISA+	ID	AVDif	AVRes	TBDif	TBRes	TBDiag	AP1Dif	AP1Res	AP1Diag	AP2Dif	AP2Res	AP2Diag
Parapato1	2010	ES041520353830	CPVPE	CPV	Standard	PE	ET	AV000	00AV	00AV	0.10.03174_001.01	Y	0.101	0.179	0.291	0.19	0.078	0.112	1	0	0													16	+	6	+	N
Parapato1	2010	ES041520355632	CPVPE	CPV	Standard	PE	ET	AV000	00AV	00AV	0.10.03211_001.01	Y	0.063	0.095	0.087	0.024	0.032	-0.008	0	0	0													11	+	4	N	N
Parapato1	2010	ES041520355633	CPVPE	CPV	Standard	PE	ET	AV000	00AV	00AV	0.10.03211_002.01	Y	0.07	0.373	0.143	0.073	0.303	-0.23	0	0	0													11	+	4	N	N
Parapato1	2010	ES051520353831	CPVPE	CPV	Standard	PE	ET	AV000	00AV	00AV	0.10.03174_002.01	Y	0.173	1.287	0.958	0.785	1.114	-0.329	0	0	0													22	+	8	+	N
Parapato1	2010	ES061520353832	CPVPE	CPV	Standard	PE	ET	AV000	00AV	00AV	0.10.03174_003.01	Y	0.807	1.579	1.56	0.753	0.772	-0.019	0	0	0													18	+	6	+	N
Parapato1	2010	ES081520353834	CPVPE	CPV	Standard	PE	ET	AV000	00AV	00AV	0.10.03174_004.01	Y	0.373	0.683	0.769	0.396	0.31	0.086	0	0	0													18	+	10	+	N
Parapato1	2010	ES041520353830	CPVPE	CPV	Standard	PE	ET	PV002	00V75	00V75	0.10.04029_006.02	Y	0.058	2.971	2.116	2.058	2.913	-0.855	0	0	1
Parapato1	2010	ES041520355632	CPVPE	CPV	Standard	PE	ET	PV002	00V75	00V75	0.10.04029_007.02	Y	0.134	2.911	0.956	0.822	2.777	-1.955	0	0	1
Parapato1	2010	ES041520355633	CPVPE	CPV	Standard	PE	ET	PV002	00V75	00V75	0.10.04029_008.02	Y	0.115	2.994	3.348	3.233	2.879	0.354	1	0	0
Parapato1	2010	ES051520353831	CPVPE	CPV	Standard	PE	ET	PV002	00V75	00V75	0.10.04029_003.02	Y	0.017	0.246	0.138	0.121	0.229	-0.108	0	0	0
Parapato1	2010	ES061520353832	CPVPE	CPV	Standard	PE	ET	PV002	00V75	00V75	0.10.04029_004.02	Y	0.051	0.082	0.051	0	0.031	-0.031	0	0	0
Parapato1	2010	ES081520353834	CPVPE	CPV	Standard	PE	ET	PV002	00V75	00V75	0.10.04029_005.02	Y	0.03	0.096	0.063	0.033	0.066	-0.033	0	0	0
Parapato1	2010	ES041520353830	CPVPE	CPV	Standard	PE	ET	PVI02	015DPI	015DPI	0.10.04302_006.02	Y	0.048	2.535	1.728	1.68	2.487	-0.807	0	0	1
Parapato1	2010	ES041520355632	CPVPE	CPV	Standard	PE	ET	PVI02	015DPI	015DPI	0.10.04302_010.02	Y	0.02	0.904	0.582	0.562	0.884	-0.322	0	0	0
Parapato1	2010	ES041520355633	CPVPE	CPV	Standard	PE	ET	PVI02	015DPI	015DPI	0.10.04302_011.02	Y	0.023	2.099	0.267	0.244	2.076	-1.832	0	0	1
Parapato1	2010	ES051520353831	CPVPE	CPV	Standard	PE	ET	PVI02	015DPI	015DPI	0.10.04302_007.02	Y	0.059	0.802	0.383	0.324	0.743	-0.419	0	0	1
Parapato1	2010	ES061520353832	CPVPE	CPV	Standard	PE	ET	PVI02	015DPI	015DPI	0.10.04302_008.02	Y	0.043	1.882	0.985	0.942	1.839	-0.897	0	0	1
Parapato1	2010	ES081520353834	CPVPE	CPV	Standard	PE	ET	PVI02	015DPI	015DPI	0.10.04302_009.02	Y	0.021	0.224	0.101	0.08	0.203	-0.123	0	0	0
Parapato1	2010	ES041520353830	CPVPE	CPV	Standard	PE	ET	PVI04	030DPI	030DPI	0.10.04476_006.02	Y	0.046	2.917	2.191	2.145	2.871	-0.726	0	0	1
Parapato1	2010	ES041520355632	CPVPE	CPV	Standard	PE	ET	PVI04	030DPI	030DPI	0.10.04476_010.02	Y	0.027	1.928	0.894	0.867	1.901	-1.034	0	0	1
Parapato1	2010	ES041520355633	CPVPE	CPV	Standard	PE	ET	PVI04	030DPI	030DPI	0.10.04476_011.02	Y	0.032	2.056	1.804	1.772	2.024	-0.252	0	0	0
Parapato1	2010	ES051520353831	CPVPE	CPV	Standard	PE	ET	PVI04	030DPI	030DPI	0.10.04476_007.02	Y	0.042	2.613	0.714	0.672	2.571	-1.899	0	0	1
Parapato1	2010	ES061520353832	CPVPE	CPV	Standard	PE	ET	PVI04	030DPI	030DPI	0.10.04476_008.02	Y	0.037	2.455	1.074	1.037	2.418	-1.381	0	0	1
Parapato1	2010	ES081520353834	CPVPE	CPV	Standard	PE	ET	PVI04	030DPI	030DPI	0.10.04476_009.02	Y	0.034	1.453	0.617	0.583	1.419	-0.836	0	0	1
Parapato1	2010	ES041520353830	CPVPE	CPV	Standard	PE	ET	PVI08	060DPI	060DPI	0.10.05318_006.02	Y	0.081	0.573	0.489	0.408	0.492	-0.084	0	0	0
Parapato1	2010	ES041520355632	CPVPE	CPV	Standard	PE	ET	PVI08	060DPI	060DPI	0.10.05318_010.02	Y	0.062	1.902	0.964	0.902	1.84	-0.938	0	0	1
Parapato1	2010	ES041520355633	CPVPE	CPV	Standard	PE	ET	PVI08	060DPI	060DPI	0.10.05318_011.02	Y	0.035	1.766	0.59	0.555	1.731	-1.176	0	0	1
Parapato1	2010	ES051520353831	CPVPE	CPV	Standard	PE	ET	PVI08	060DPI	060DPI	0.10.05318_007.02	Y	0.053	2.13	1.003	0.95	2.077	-1.127	0	0	1
Parapato1	2010	ES061520353832	CPVPE	CPV	Standard	PE	ET	PVI08	060DPI	060DPI	0.10.05318_008.02	Y	0.075	0.952	0.967	0.892	0.877	0.015	0	0	0
Parapato1	2010	ES081520353834	CPVPE	CPV	Standard	PE	ET	PVI08	060DPI	060DPI	0.10.05318_009.02	Y	0.06	1.207	0.369	0.309	1.147	-0.838	0	0	1
Parapato1	2010	ES041520353830	CPVPE	CPV	Standard	PE	ET	PVI09	075DPI	075DPI	0.10.05466_006.02	Y	0.063	1.136	0.741	0.678	1.073	-0.395	0	0	1
Parapato1	2010	ES041520355632	CPVPE	CPV	Standard	PE	ET	PVI09	075DPI	075DPI	0.10.05466_010.02	Y	0.119	2.969	2.903	2.784	2.85	-0.066	0	0	0
Parapato1	2010	ES041520355633	CPVPE	CPV	Standard	PE	ET	PVI09	075DPI	075DPI	0.10.05466_011.02	Y	0.059	1.976	1.585	1.526	1.917	-0.391	0	0	1
Parapato1	2010	ES051520353831	CPVPE	CPV	Standard	PE	ET	PVI09	075DPI	075DPI	0.10.05466_007.02	Y	0.076	1.212	1.795	1.719	1.136	0.583	1	1	0
Parapato1	2010	ES061520353832	CPVPE	CPV	Standard	PE	ET	PVI09	075DPI	075DPI	0.10.05466_008.02	Y	0.037	0.52	1.337	1.3	0.483	0.817	1	1	0
Parapato1	2010	ES081520353834	CPVPE	CPV	Standard	PE	ET	PVI09	075DPI	075DPI	0.10.05466_009.02	Y	0.059	2.728	2.295	2.236	2.669	-0.433	0	0	1
Parapato1	2010	ES041520353830	CPVPE	CPV	Standard	PE	ET	PVI10	090DPI		0.11.00154_006.02	Y	2.828	3.377	3.647	0.819	0.549	0.27	1	0	0
Parapato1	2010	ES041520355632	CPVPE	CPV	Standard	PE	ET	PVI10	090DPI		0.11.00154_010.02	Y	0.239	1.246	1.727	1.488	1.007	0.481	1	1	0
Parapato1	2010	ES041520355633	CPVPE	CPV	Standard	PE	ET	PVI10	090DPI		0.11.00154_011.02	Y	0.517	2.436	2.232	1.715	1.919	-0.204	0	0	0
Parapato1	2010	ES051520353831	CPVPE	CPV	Standard	PE	ET	PVI10	090DPI		0.11.00154_007.02	Y	1.702	3.036	3.221	1.519	1.334	0.185	1	0	0
Parapato1	2010	ES061520353832	CPVPE	CPV	Standard	PE	ET	PVI10	090DPI		0.11.00154_008.02	Y	0.282	2.996	2.996	2.714	2.714	0	0	0	0
Parapato1	2010	ES081520353834	CPVPE	CPV	Standard	PE	ET	PVI10	090DPI		0.11.00154_009.02	Y	0.188	1.637	1.642	1.454	1.449	0.005	0	0	0
Parapato1	2010	ES041520353830	CPVPE	CPV	Standard	PE	ET	PVI14	150DPI	150DPI	0.11.01038_006.02	Y	0.12	3.063	3.186	3.066	2.943	0.123	1	0	0												3830	10	+	6	+	N
Parapato1	2010	ES041520355632	CPVPE	CPV	Standard	PE	ET	PVI14	150DPI	150DPI	0.11.01038_010.02	Y	0.022	1.055	1.082	1.06	1.033	0.027	0	0	0												5632	7	+	15	+	+
Parapato1	2010	ES041520355633	CPVPE	CPV	Standard	PE	ET	PVI14	150DPI	150DPI	0.11.01038_011.02	Y	0.032	2.04	1.746	1.714	2.008	-0.294	0	0	0												5633	5	+	65	+	+
Parapato1	2010	ES051520353831	CPVPE	CPV	Standard	PE	ET	PVI14	150DPI	150DPI	0.11.01038_007.02	Y	2.922	3.107	3.034	0.112	0.185	-0.073	0	0	0												3831	10	+	13	+	N
Parapato1	2010	ES061520353832	CPVPE	CPV	Standard	PE	ET	PVI14	150DPI	150DPI	0.11.01038_008.02	Y	0.159	3.602	3.188	3.029	3.443	-0.414	0	0	1												3832	7	+	6	+	N
Parapato1	2010	ES081520353834	CPVPE	CPV	Standard	PE	ET	PVI14	150DPI	150DPI	0.11.01038_009.02	Y	0.036	0.695	0.572	0.536	0.659	-0.123	0	0	0												3834	9	+	6	+	N
Parapato2	2012	ES030604109245	CPVPE	CPV	Standard	PE	ET	AV000	00AV	00AV	0.12.02391_014.00	Y	0.03	0.0535	0.047	0.017	0.0235	-0.0065	0	0	0			0.03	0	0.0305	0
Parapato2	2012	ES051108405492	CPVPE	CPV	Standard	PE	ET	AV000	00AV	00AV	0.12.02391_021.00	Y	0.0545	0.5435	0.1595	0.105	0.489	-0.384	0	0	1			0.039	0	0.04	0
Parapato2	2012	ES070306871199	CPVPE	CPV	Standard	PE	ET	AV000	00AV	00AV	0.12.02391_027.00	Y	0.0125	0.018	0.027	0.0145	0.0055	0.009	0	0	0			0.0205	0	0.017	0
Parapato2	2012	ES080809514303	CPVPE	CPV	Standard	PE	ET	AV000	00AV	00AV	0.12.02391_015.00	Y	0.023	0.0445	0.0305	0.0075	0.0215	-0.014	0	0	0			0.03	0	0.0255	0
Parapato2	2012	ES091109289634	CPVPE	CPV	Standard	PE	ET	AV000	00AV	00AV	0.12.02391_017.00	Y	0.018	0.028	0.0175	-0.0005	0.01	-0.0105	0	0	0			0.019	0	0.0195	0
Parapato2	2012	ES000306871045	NoVac	None	Standard	NA	ET	AV000	00AV	00AV	0.12.02391_004.00	Y	0.0205	0.115	0.032	0.0115	0.0945	-0.083	0	0	0			0.019	0	0.016	0
Parapato2	2012	ES020306872346	NoVac	None	Standard	NA	ET	AV000	00AV	00AV	0.12.02391_009.00	Y	0.012	0.026	0.0205	0.0085	0.014	-0.0055	0	0	0			0.011	0	0.0105	0
Parapato2	2012	ES040306857732	NoVac	None	Standard	NA	ET	AV000	00AV	00AV	0.12.02391_008.00	Y	0.036	0.056	0.033	-0.003	0.02	-0.023	0	0	0			0.0165	0	0.017	0
Parapato2	2012	ES041109435455	NoVac	None	Standard	NA	ET	AV000	00AV	00AV	0.12.02391_010.00	Y	0.013	0.0175	0.015	0.002	0.0045	-0.0025	0	0	0			0.013	0	0.0135	0
Parapato2	2012	ES061109501049	NoVac	None	Standard	NA	ET	AV000	00AV	00AV	0.12.02391_006.00	Y	0.013	0.0215	0.014	0.001	0.0085	-0.0075	0	0	0			0.011	0	0.0165	0
Parapato2	2012	ES030604109245	CPVPE	CPV	Standard	PE	ET	PV003	00V75	00V75	0.12.04163_006.00	Y	0.0475	0.2825	0.1135	0.066	0.235	-0.169	0	0	0			0.0445	0	0.0805	0
Parapato2	2012	ES051108405492	CPVPE	CPV	Standard	PE	ET	PV003	00V75	00V75	0.12.04163_010.00	Y	0.021	1.175	0.484	0.463	1.154	-0.691	0	0	1			0.0485	0	0.0645	0
Parapato2	2012	ES070306871199	CPVPE	CPV	Standard	PE	ET	PV003	00V75	00V75	0.12.04163_007.00	Y	0.015	0.178	0.044	0.029	0.163	-0.134	0	0	0			0.0175	0	0.018	0
Parapato2	2012	ES080809514303	CPVPE	CPV	Standard	PE	ET	PV003	00V75	00V75	0.12.04163_008.00	Y	0.077	0.616	0.269	0.192	0.539	-0.347	0	0	0			0.023	0	0.02	0
Parapato2	2012	ES091109289634	CPVPE	CPV	Standard	PE	ET	PV003	00V75	00V75	0.12.04163_009.00	Y	0.0225	0.3745	0.083	0.0605	0.352	-0.2915	0	0	0			0.022	0	0.0305	0
Parapato2	2012	ES000306871045	NoVac	None	Standard	NA	ET	PV003	00V75	00V75	0.12.04163_011.00	Y	0.0165	0.017	0.018	0.0015	0.0005	0.001	0	0	0			0.018	0	0.02	0
Parapato2	2012	ES020306872346	NoVac	None	Standard	NA	ET	PV003	00V75	00V75	0.12.04163_014.00	Y	0.0155	0.0215	0.018	0.0025	0.006	-0.0035	0	0	0			0.023	0	0.015	0
Parapato2	2012	ES040306857732	NoVac	None	Standard	NA	ET	PV003	00V75	00V75	0.12.04163_013.00	Y	0.0165	0.012	0.0135	-0.003	-0.0045	0.0015	0	0	0			0.0125	0	0.0125	0
Parapato2	2012	ES041109435455	NoVac	None	Standard	NA	ET	PV003	00V75	00V75	0.12.04163_015.00	Y	0.021	0.026	0.0305	0.0095	0.005	0.0045	0	0	0			0.0475	0	0.0475	0
Parapato2	2012	ES061109501049	NoVac	None	Standard	NA	ET	PV003	00V75	00V75	0.12.04163_012.00	Y	0.025	0.0295	0.023	-0.002	0.0045	-0.0065	0	0	0			0.0545	0	0.0635	0
Parapato2	2012	ES030604109245	CPVPE	CPV	Standard	PE	ET	PVI01	015DPI	015DPI	0.12.04383_006.00	Y	0.115	0.6925	0.181	0.066	0.5775	-0.5115	0	0	1			0.095	0	0.073	0
Parapato2	2012	ES051108405492	CPVPE	CPV	Standard	PE	ET	PVI01	015DPI	015DPI	0.12.04383_010.00	Y	0.0155	0.658	0.301	0.2855	0.6425	-0.357	0	0	0			0.017	0	0.026	0
Parapato2	2012	ES070306871199	CPVPE	CPV	Standard	PE	ET	PVI01	015DPI	015DPI	0.12.04383_007.00	Y	0.013	0.4595	0.137	0.124	0.4465	-0.3225	0	0	0			0.0135	0	0.0035	0
Parapato2	2012	ES080809514303	CPVPE	CPV	Standard	PE	ET	PVI01	015DPI	015DPI	0.12.04383_008.00	Y	0.5835	2.633	2.2325	1.649	2.0495	-0.4005	0	0	1			0.2255	0	0.229	0
Parapato2	2012	ES091109289634	CPVPE	CPV	Standard	PE	ET	PVI01	015DPI	015DPI	0.12.04383_009.00	Y	0.033	0.2535	0.152	0.119	0.2205	-0.1015	0	0	0			0.022	0	0.017	0
Parapato2	2012	ES000306871045	NoVac	None	Standard	NA	ET	PVI01	015DPI	015DPI	0.12.04383_011.00	Y	0.012	0.026	0.0225	0.0105	0.014	-0.0035	0	0	0			0.0095	0	0.0095	0
Parapato2	2012	ES020306872346	NoVac	None	Standard	NA	ET	PVI01	015DPI	015DPI	0.12.04383_014.00	Y	0.0155	0.0335	0.0225	0.007	0.018	-0.011	0	0	0			0.011	0	0.012	0
Parapato2	2012	ES040306857732	NoVac	None	Standard	NA	ET	PVI01	015DPI	015DPI	0.12.04383_013.00	Y	0.0095	0.0325	0.0155	0.006	0.023	-0.017	0	0	0			0.0255	0	0.0155	0
Parapato2	2012	ES041109435455	NoVac	None	Standard	NA	ET	PVI01	015DPI	015DPI	0.12.04383_015.00	Y	0.019	0.032	0.02	0.001	0.013	-0.012	0	0	0			0.019	0	0.019	0
Parapato2	2012	ES061109501049	NoVac	None	Standard	NA	ET	PVI01	015DPI	015DPI	0.12.04383_012.00	Y	0.0215	0.0795	0.021	-0.0005	0.058	-0.0585	0	0	0			0.014	0	0.01	0
Parapato2	2012	ES030604109245	CPVPE	CPV	Standard	PE	ET	PVI02	030DPI	030DPI	0.12.04626_006.01	Y	0.0145	0.076	0.042	0.0275	0.0615	-0.034	0	0	0			0.022	0	0.018	0
Parapato2	2012	ES051108405492	CPVPE	CPV	Standard	PE	ET	PVI02	030DPI	030DPI	0.12.04626_010.01	Y	0.0195	0.967	0.2175	0.198	0.9475	-0.7495	0	0	1			0.127	0	0.0365	0
Parapato2	2012	ES070306871199	CPVPE	CPV	Standard	PE	ET	PVI02	030DPI	030DPI	0.12.04626_007.01	Y	0.0165	0.553	0.2425	0.226	0.5365	-0.3105	0	0	0			0.0145	0	0.015	0
Parapato2	2012	ES080809514303	CPVPE	CPV	Standard	PE	ET	PVI02	030DPI	030DPI	0.12.04626_008.01	Y	0.012	1.105	0.347	0.335	1.093	-0.758	0	0	1			0.0345	0	0.028	0
Parapato2	2012	ES091109289634	CPVPE	CPV	Standard	PE	ET	PVI02	030DPI	030DPI	0.12.04626_009.01	Y	0.014	0.274	0.113	0.099	0.26	-0.161	0	0	0			0.029	0	0.0365	0
Parapato2	2012	ES000306871045	NoVac	None	Standard	NA	ET	PVI02	030DPI	030DPI	0.12.04626_011.01	Y	0.036	0.0265	0.011	-0.025	-0.0095	-0.0155	0	0	0			0.0115	0	0.015	0
Parapato2	2012	ES020306872346	NoVac	None	Standard	NA	ET	PVI02	030DPI	030DPI	0.12.04626_014.01	Y	0.013	0.0285	0.035	0.022	0.0155	0.0065	0	0	0			0.0145	0	0.019	0
Parapato2	2012	ES040306857732	NoVac	None	Standard	NA	ET	PVI02	030DPI	030DPI	0.12.04626_013.01	Y	0.01	0.0265	0.021	0.011	0.0165	-0.0055	0	0	0			0.027	0	0.0305	0
Parapato2	2012	ES041109435455	NoVac	None	Standard	NA	ET	PVI02	030DPI	030DPI	0.12.04626_015.01	Y	0.009	0.0145	0.1045	0.0955	0.0055	0.09	0	0	0			0.015	0	0.0115	0
Parapato2	2012	ES061109501049	NoVac	None	Standard	NA	ET	PVI02	030DPI	030DPI	0.12.04626_012.01	Y	0.0085	0.034	0.0185	0.01	0.0255	-0.0155	0	0	0			0.0195	0	0.0125	0
Parapato2	2012	ES030604109245	CPVPE	CPV	Standard	PE	ET	PVI03	060DPI	060DPI	0.12.05139_006.01	Y	0.0175	0.574	1.18	1.1625	0.5565	0.606	1	1	0			0.288	0	0.061	0
Parapato2	2012	ES051108405492	CPVPE	CPV	Standard	PE	ET	PVI03	060DPI	060DPI	0.12.05139_010.01	Y	0.295	1.827	2.0055	1.7105	1.532	0.1785	1	0	0			1.311	1	0.137	0
Parapato2	2012	ES070306871199	CPVPE	CPV	Standard	PE	ET	PVI03	060DPI	060DPI	0.12.05139_007.01	Y	0.0145	0.959	1.517	1.5025	0.9445	0.558	1	1	0			0.565	0	0.029	0
Parapato2	2012	ES080809514303	CPVPE	CPV	Standard	PE	ET	PVI03	060DPI	060DPI	0.12.05139_008.01	Y	0.0195	0.546	0.831	0.8115	0.5265	0.285	1	0	0			1.054	1	0.064	0
Parapato2	2012	ES091109289634	CPVPE	CPV	Standard	PE	ET	PVI03	060DPI	060DPI	0.12.05139_009.01	Y	0.0335	0.9405	1.384	1.3505	0.907	0.4435	1	1	0			0.636	0	0.02	0
Parapato2	2012	ES000306871045	NoVac	None	Standard	NA	ET	PVI03	060DPI	060DPI	0.12.05139_011.01	Y	0.023	0.9575	2.369	2.346	0.9345	1.4115	1	1	0			1.196	1	0.137	0
Parapato2	2012	ES020306872346	NoVac	None	Standard	NA	ET	PVI03	060DPI	060DPI	0.12.05139_014.01	Y	0.5945	1.261	2.9155	2.321	0.6665	1.6545	1	1	0			2.623	1	0.228	0
Parapato2	2012	ES040306857732	NoVac	None	Standard	NA	ET	PVI03	060DPI	060DPI	0.12.05139_013.01	Y	0.1095	1.601	2.7255	2.616	1.4915	1.1245	1	1	0			2.443	1	0.285	0
Parapato2	2012	ES041109435455	NoVac	None	Standard	NA	ET	PVI03	060DPI	060DPI	0.12.05139_015.01	Y	0.0225	0.7065	2.7975	2.775	0.684	2.091	1	1	0			2.356	1	1.605	1
Parapato2	2012	ES061109501049	NoVac	None	Standard	NA	ET	PVI03	060DPI	060DPI	0.12.05139_012.01	Y	0.036	1.0835	1.7215	1.6855	1.0475	0.638	1	1	0			1.356	1	0.149	0
Parapato2	2012	ES030604109245	CPVPE	CPV	Standard	PE	ET		075DPI			Y	0.0175	0.574	1.18	1.1625	0.5565	0.5785	1	1	0			0.288	0	0.061	0
Parapato2	2012	ES051108405492	CPVPE	CPV	Standard	PE	ET		075DPI			Y	0.295	1.827	2.0055	1.7105	1.532	-0.197	0	0	0			1.311	0	0.137	0
Parapato2	2012	ES070306871199	CPVPE	CPV	Standard	PE	ET		075DPI			Y	0.0145	0.959	1.517	1.5025	0.9445	-0.077	0	0	0			0.565	0	0.029	0
Parapato2	2012	ES080809514303	CPVPE	CPV	Standard	PE	ET		075DPI			Y	0.0195	0.546	0.831	0.8115	0.5265	-0.0795	0	0	0			1.054	0	0.064	0
Parapato2	2012	ES091109289634	CPVPE	CPV	Standard	PE	ET		075DPI			Y	0.0335	0.9405	1.384	1.3505	0.907	1.4215	1	1	0			0.636	0	0.02	0
Parapato2	2012	ES000306871045	NoVac	None	Standard	NA	ET		075DPI			Y	0.023	0.9575	2.369	2.346	0.9345	0.557	1	1	0			1.196	0	0.137	0
Parapato2	2012	ES020306872346	NoVac	None	Standard	NA	ET		075DPI			Y	0.5945	1.261	2.9155	2.321	0.6665	2.244	1	1	0			2.623	0	0.228	0
Parapato2	2012	ES040306857732	NoVac	None	Standard	NA	ET		075DPI			Y	0.1095	1.601	2.7255	2.616	1.4915	0.129	1	0	0			2.443	0	0.285	0
Parapato2	2012	ES041109435455	NoVac	None	Standard	NA	ET		075DPI			Y	0.0225	0.7065	2.7975	2.775	0.684	0.1165	1	0	0			2.356	0	1.605	0
Parapato2	2012	ES061109501049	NoVac	None	Standard	NA	ET		075DPI			Y	0.036	1.0835	1.7215	1.6855	1.0475	0.083	0	0	0			1.356	0	0.149	0
Parapato2	2012	ES030604109245	CPVPE	CPV	Standard	PE	ET	PVI04	090DPI		0.13.00142_006.01	Y	0.1745	1.4315	1.4285	1.254	1.257	-0.003	0	0	0			1.9265	1	0.51	0
Parapato2	2012	ES051108405492	CPVPE	CPV	Standard	PE	ET	PVI04	090DPI		0.13.00142_009.01	Y	0.063	3.136	3.214	3.151	3.073	0.078	0	0	0			3.071	1	0.9685	0
Parapato2	2012	ES070306871199	CPVPE	CPV	Standard	PE	ET	PVI04	090DPI		0.13.00142_010.01	Y	0.173	3.2365	3.2065	3.0335	3.0635	-0.03	0	0	0			3.116	1	0.4815	0
Parapato2	2012	ES080809514303	CPVPE	CPV	Standard	PE	ET	PVI04	090DPI		0.13.00142_007.01	Y	0.099	2.9735	2.8875	2.7885	2.8745	-0.086	0	0	0			2.981	1	1.0265	0
Parapato2	2012	ES091109289634	CPVPE	CPV	Standard	PE	ET	PVI04	090DPI		0.13.00142_008.01	Y	0.0505	0.7385	1.6885	1.638	0.688	0.95	1	1	0			1.3685	1	0.1115	0
Parapato2	2012	ES000306871045	NoVac	None	Standard	NA	ET	PVI04	090DPI		0.13.00142_011.01	Y	0.148	1.4375	3.3725	3.2245	1.2895	1.935	1	1	0			3.0205	1	2.534	1
Parapato2	2012	ES020306872346	NoVac	None	Standard	NA	ET	PVI04	090DPI		0.13.00142_015.01	Y	0.1105	1.4975	3.2125	3.102	1.387	1.715	1	1	0			3.183	1	0.5045	0
Parapato2	2012	ES040306857732	NoVac	None	Standard	NA	ET	PVI04	090DPI		0.13.00142_013.01	Y	0.0635	0.8175	2.9185	2.855	0.754	2.101	1	1	0			3.0045	1	0.4235	0
Parapato2	2012	ES041109435455	NoVac	None	Standard	NA	ET	PVI04	090DPI		0.13.00142_012.01	Y	0.1375	0.526	3.0615	2.924	0.3885	2.5355	1	1	0			3.101	1	1.09	0
Parapato2	2012	ES061109501049	NoVac	None	Standard	NA	ET	PVI04	090DPI		0.13.00142_014.01	Y	0.0325	0.8005	2.938	2.9055	0.768	2.1375	1	1	0			3.064	1	0.675	0
Parapato2	2012	ES030604109245	CPVPE	CPV	Standard	PE	ET		150DPI			N	0.1745	1.4315	1.4285	1.254	1.257	-0.003	0	0	0	0		1.9265	1	0.51	0						9245	9	+	9	+	N	5	+	N
Parapato2	2012	ES051108405492	CPVPE	CPV	Standard	PE	ET		150DPI			N	0.063	3.136	3.214	3.151	3.073	0.078	0	0	0	0		3.071	1	0.9685	0						5492	8	+	18	+	+	7	+	N
Parapato2	2012	ES070306871199	CPVPE	CPV	Standard	PE	ET		150DPI			N	0.173	3.2365	3.2065	3.0335	3.0635	-0.03	0	0	0	0		3.116	1	0.4815	0						1199	7	+	6	+	N	4	+	N
Parapato2	2012	ES080809514303	CPVPE	CPV	Standard	PE	ET		150DPI			N	0.099	2.9735	2.8875	2.7885	2.8745	-0.086	0	0	0	0		2.981	1	1.0265	0						4303	12	+	23	+	+	15	+	+
Parapato2	2012	ES091109289634	CPVPE	CPV	Standard	PE	ET		150DPI			N	0.0505	0.7385	1.6885	1.638	0.688	0.95	1	1	0	0		1.3685	1	0.1115	0						9634	11	+	10	+	+	3	+	N
Parapato2	2012	ES000306871045	NoVac	None	Standard	NA	ET		150DPI			N	0.148	1.4375	3.3725	3.2245	1.2895	1.935	1	1	0	0		3.0205	1	2.534	1						1045	2	N	9	+	+	6	+	N
Parapato2	2012	ES020306872346	NoVac	None	Standard	NA	ET		150DPI			N	0.1105	1.4975	3.2125	3.102	1.387	1.715	1	1	0	0		3.183	1	0.5045	0						2346	0	N	9	+	N	3	+	N
Parapato2	2012	ES040306857732	NoVac	None	Standard	NA	ET		150DPI			N	0.0635	0.8175	2.9185	2.855	0.754	2.101	1	1	0	0		3.0045	1	0.4235	0						7732	1	N	12	+	+	7	+	N
Parapato2	2012	ES041109435455	NoVac	None	Standard	NA	ET		150DPI			N	0.1375	0.526	3.0615	2.924	0.3885	2.5355	1	1	0	0		3.101	1	1.09	0						5455	1	N	5	+	N	6	+	N
Parapato2	2012	ES061109501049	NoVac	None	Standard	NA	ET		150DPI			N	0.0325	0.8005	2.938	2.9055	0.768	2.1375	1	1	0	0		3.064	1	0.675	0						1049	1	N	8	+	N	6	+	N
Mycoinvac1	2016	ES020307472886	BCGO	BCG	Standard	Oral	Oral	AV000	00AV	00AV	0.13.00142_014.01	Y	0.04	0.031	0.029	-0.011	-0.009	-0.002	0	0	0	0.074	0	0.025	0	0.026	0	0.022	0
Mycoinvac1	2016	ES031111573414	BCGO	BCG	Standard	Oral	Oral	AV000	00AV	00AV	0.13.00142_011.01	Y	0.068	0.058	0.072	0.004	-0.01	0.014	0	0	0	0.059	0	0.272	0	0.166	0	0.371	0	0.053	-1.43396	Neg
Mycoinvac1	2016	ES091110474412	BCGO	BCG	Standard	Oral	Oral	AV000	00AV	00AV	0.13.00142_015.01	Y	0.054	0.1	0.095	0.041	0.046	-0.005	0	0	0	0.061	0	0.045	0	0.039	0	0.035	0	0.049	-1.73585	Neg
Mycoinvac1	2016	ES061402836316	BCGO	BCG	Standard	Oral	Oral	AV000	00AV	00AV	0.13.00142_013.01	Y	0.065	0.12	0.124	0.059	0.055	0.004	0	0	0	0.059	0	0.042	0	0.041	0	0.027	0	0.08	0.603774	Neg
Mycoinvac1	2016	ES031110607531	BCGO	BCG	Standard	Oral	Oral	AV000	00AV	00AV	0.13.00142_012.01	Y	0.033	0.029	0.03	-0.003	-0.004	0.001	0	0	0	0.097	0	0.037	0	0.026	0	0.041	0	0.039	-2.49057	Neg
Mycoinvac1	2016	ES030307451035	HIMBO	HIMB	Standard	Oral	Oral	AV000	00AV	00AV	0.13.00142_006.01	Y	0.088	0.066	0.071	-0.017	-0.022	0.005	0	0	0	0.081	0	0.069	0	0.064	0	0.065	0	0.042	-2.26415	Neg
Mycoinvac1	2016	ES011402814544	HIMBO	HIMB	Standard	Oral	Oral	AV000	00AV	00AV	0.13.00142_010.01	Y	0.064	0.231	0.493	0.429	0.167	0.262	0	0	0	0.28	0	0.259	0	0.185	0	0.279	0
Mycoinvac1	2016	ES081111607974	HIMBO	HIMB	Standard	Oral	Oral	AV000	00AV	00AV	0.13.00142_008.01	Y	0.03	0.029	0.028	-0.002	-0.001	-0.001	0	0	0	0.04	0	0.021	0	3.086	1	0.662	0	0.038	-2.56604	Neg
Mycoinvac1	2016	ES061110638222	HIMBO	HIMB	Standard	Oral	Oral	AV000	00AV	00AV	0.13.00142_007.01	Y	0.051	0.099	0.156	0.105	0.048	0.057	0	0	0	0.157	0	0.106	0	0.05	0	0.055	0	0.062	-0.754717	Neg
Mycoinvac1	2016	ES081111379815	HIMBO	HIMB	Standard	Oral	Oral	AV000	00AV	00AV	0.13.00142_009.01	Y	0.089	0.08	0.105	0.016	-0.009	0.025	0	0	0	0.097	0	0.069	0	0.082	0	0.067	0	0.073	0.0754717	Neg
Mycoinvac1	2016	ES081402836318	NoVac	None	Standard	Oral	Oral	AV000	00AV	00AV	01600580_026	Y	0.106	0.145	0.129	0.023	0.039	-0.016	0	0	0	0.126	0	0.086	0	0.075	0	0.087	0	0.087	1.13208	Neg
Mycoinvac1	2016	ES011111507336	NoVac	None	Standard	Oral	Oral	AV000	00AV	00AV	01600580_028	Y	0.05	0.048	0.051	0.001	-0.002	0.003	0	0	0	0.069	0	0.08	0	0.049	0	0.051	0	0.071	-0.0754717	Neg
Mycoinvac1	2016	ES091111407453	NoVac	None	Standard	Oral	Oral	AV000	00AV	00AV	01600580_024	Y	0.048	0.06	0.06	0.012	0.012	0	0	0	0	0.068	0	0.054	0	0.043	0	0.07	0	0.074	0.150943	Neg
Mycoinvac1	2016	ES061110468600	NoVac	None	Standard	Oral	Oral	AV000	00AV	00AV	01600580_023	Y	0.053	0.167	0.205	0.152	0.114	0.038	0	0	0	0.311	0	0.55	0	0.28	0	0.642	0	0.06	-0.90566	Neg
Mycoinvac1	2016	ES031110488672	NoVac	None	Standard	Oral	Oral	AV000	00AV	00AV	01600580_030	Y	0.131	0.313	0.542	0.411	0.182	0.229	0	0	0	0.535	1	0.357	0	0.236	0	0.451	0	0.023	-3.69811	Neg
Mycoinvac1	2016	ES031111573414	BCGO	BCG	Standard	Oral	Oral	PV003	00V75	00V75	0.16.01635_001.01	Y	0.174	2.985	2.259	2.085	2.811	-0.726	0	0	1	0.243	0	0.269	0	0.185	0	0.234	0	0.055	-1.28302	Neg
Mycoinvac1	2016	ES091110474412	BCGO	BCG	Standard	Oral	Oral	PV003	00V75	00V75	0.16.01635_004.01	Y	0.039	0.373	0.183	0.144	0.334	-0.19	0	0	0	0.059	0	0.07	0	0.033	0	0.068	0	0.048	-1.81132	Neg
Mycoinvac1	2016	ES061402836316	BCGO	BCG	Standard	Oral	Oral	PV003	00V75	00V75	0.16.01635_003.01	Y	0.031	0.592	0.089	0.058	0.561	-0.503	0	0	1	0.135	0	0.162	0	0.036	0	0.07	0	0.048	-1.81132	Neg
Mycoinvac1	2016	ES031110607531	BCGO	BCG	Standard	Oral	Oral	PV003	00V75	00V75	0.16.01635_002.01	Y	0.079	0.405	0.406	0.327	0.326	0.001	0	0	0	0.338	0	0.25	0	0.164	0	0.246	0	0.055	-1.28302	Neg
Mycoinvac1	2016	ES030307451035	HIMBO	HIMB	Standard	Oral	Oral	PV003	00V75	00V75	0.16.01635_005.01	Y	0.026	0.098	0.041	0.015	0.072	-0.057	0	0	0	0.077	0	0.064	0	0.026	0	0.055	0	1.239	88.0755	POS
Mycoinvac1	2016	ES081111607974	HIMBO	HIMB	Standard	Oral	Oral	PV003	00V75	00V75	0.16.01635_007.01	Y	0.161	1.799	0.556	0.395	1.638	-1.243	0	0	1	0.206	0	0.077	0	0.037	0	0.065	0	0.023	-3.69811	Neg
Mycoinvac1	2016	ES061110638222	HIMBO	HIMB	Standard	Oral	Oral	PV003	00V75	00V75	0.16.01635_006.01	Y	0.124	1.724	0.285	0.161	1.6	-1.439	0	0	1	0.05	0	0.062	0	0.031	0	0.042	0	0.051	-1.58491	Neg
Mycoinvac1	2016	ES081111379815	HIMBO	HIMB	Standard	Oral	Oral	PV003	00V75	00V75	0.16.01635_008.01	Y	0.054	0.742	0.368	0.314	0.688	-0.374	0	0	1	0.048	0	0.035	0	0.029	0	0.037	0	0.062	-0.754717	Neg
Mycoinvac1	2016	ES081402836318	NoVac	None	Standard	Oral	Oral	PV003	00V75	00V75	0.16.01635_011.01	Y	0.253	0.273	0.199	-0.054	0.02	-0.074	0	0	0	0.218	0	0.178	0	0.123	0	0.18	0	0.031	-3.09434	Neg
Mycoinvac1	2016	ES011111507336	NoVac	None	Standard	Oral	Oral	PV003	00V75	00V75	0.16.01635_012.01	Y	0.05	0.362	0.203	0.153	0.312	-0.159	0	0	0	0.196	0	0.105	0	0.103	0	0.109	0	0.05	-1.66038	Neg
Mycoinvac1	2016	ES091111407453	NoVac	None	Standard	Oral	Oral	PV003	00V75	00V75	0.16.01635_010.01	Y	0.057	1.794	1.238	1.181	1.737	-0.556	0	0	1	0.101	0	0.069	0	0.097	0	0.186	0	0.054	-1.35849	Neg
Mycoinvac1	2016	ES061110468600	NoVac	None	Standard	Oral	Oral	PV003	00V75	00V75	0.16.01635_009.01	Y	0.096	1.538	0.79	0.694	1.442	-0.748	0	0	1	0.288	0	0.207	0	0.097	0	0.36	0	0.043	-2.18868	Neg
Mycoinvac1	2016	ES031110488672	NoVac	None	Standard	Oral	Oral	PV003	00V75	00V75	0.16.01635_013.01	Y	0.054	1.154	0.862	0.808	1.1	-0.292	0	0	0	0.163	0	0.097	0	0.051	0	0.166	0	0.021	-3.84906	Neg
Mycoinvac1	2016	ES031111573414	BCGO	BCG	Standard	Oral	Oral	PVI01	015DPI	015DPI	0.16.01992_001.00	Y	0.048	1.919	0.759	0.711	1.871	-1.16	0	0	1	0.273	0	0.886	1	0.219	0	1.509	1	0.036	-2.71698	Neg
Mycoinvac1	2016	ES091110474412	BCGO	BCG	Standard	Oral	Oral	PVI01	015DPI	015DPI	0.16.01992_004.00	Y	0.036	0.205	0.088	0.052	0.169	-0.117	0	0	0	0.069	0	0.173	0	0.165	0	0.109	0	0.038	-2.56604	Neg
Mycoinvac1	2016	ES061402836316	BCGO	BCG	Standard	Oral	Oral	PVI01	015DPI	015DPI	0.16.01992_003.00	Y	0.033	2.999	0.857	0.824	2.966	-2.142	0	0	1	0.437	0	0.318	0	0.156	0	0.143	0	0.048	-1.81132	Neg
Mycoinvac1	2016	ES031110607531	BCGO	BCG	Standard	Oral	Oral	PVI01	015DPI	015DPI	0.16.01992_002.00	Y	0.047	0.96	0.315	0.268	0.913	-0.645	0	0	1	0.395	0	1.081	1	0.288	0	0.567	0	0.036	-2.71698	Neg
Mycoinvac1	2016	ES030307451035	HIMBO	HIMB	Standard	Oral	Oral	PVI01	015DPI	015DPI	0.16.01992_005.00	Y	0.055	0.606	0.3	0.245	0.551	-0.306	0	0	0	0.19	0	0.838	1	0.322	0	0.321	0	0.895	62.1132	POS
Mycoinvac1	2016	ES081111607974	HIMBO	HIMB	Standard	Oral	Oral	PVI01	015DPI	015DPI	0.16.01992_007.00	Y	0.631	2.166	1.908	1.277	1.535	-0.258	0	0	0	0.557	1	0.584	0	0.345	0	0.944	1	0.034	-2.86792	Neg
Mycoinvac1	2016	ES061110638222	HIMBO	HIMB	Standard	Oral	Oral	PVI01	015DPI	015DPI	0.16.01992_006.00	Y	0.028	0.262	0.231	0.203	0.234	-0.031	0	0	0	0.524	1	2.585	1	0.135	0	0.518	0	0.06	-0.90566	Neg
Mycoinvac1	2016	ES081111379815	HIMBO	HIMB	Standard	Oral	Oral	PVI01	015DPI	015DPI	0.16.01992_008.00	Y	0.079	0.803	0.185	0.106	0.724	-0.618	0	0	1	0.302	0	0.275	0	0.161	0	0.455	0	0.057	-1.13208	Neg
Mycoinvac1	2016	ES081402836318	NoVac	None	Standard	Oral	Oral	PVI01	015DPI	015DPI	0.16.01992_011.00	Y	0.262	0.299	0.23	-0.032	0.037	-0.069	0	0	0	0.347	0	0.221	0	0.224	0	0.261	0	0.033	-2.9434	Neg
Mycoinvac1	2016	ES011111507336	NoVac	None	Standard	Oral	Oral	PVI01	015DPI	015DPI	0.16.01992_012.00	Y	0.414	0.444	0.508	0.094	0.03	0.064	0	0	0	0.29	0	0.209	0	0.419	0	0.33	0	0.034	-2.86792	Neg
Mycoinvac1	2016	ES091111407453	NoVac	None	Standard	Oral	Oral	PVI01	015DPI	015DPI	0.16.01992_010.00	Y	2.279	0.866	0.559	-1.72	-1.413	-0.307	0	0	0	0.307	0	0.081	0	0.36	0	0.282	0	0.126	4.07547	Neg
Mycoinvac1	2016	ES061110468600	NoVac	None	Standard	Oral	Oral	PVI01	015DPI	015DPI	0.16.01992_009.00	Y	0.067	0.712	0.565	0.498	0.645	-0.147	0	0	0	0.559	1	0.346	0	0.283	0	0.593	0	0.038	-2.56604	Neg
Mycoinvac1	2016	ES031110488672	NoVac	None	Standard	Oral	Oral	PVI01	015DPI	015DPI	0.16.01992_013.00	Y	0.12	0.112	0.131	0.011	-0.008	0.019	0	0	0	0.253	0	0.239	0	0.949	0	0.619	0	0.077	0.377358	Neg
Mycoinvac1	2016	ES031111573414	BCGO	BCG	Standard	Oral	Oral	PVI02	030DPI	030DPI	0.16.02087_001.01	Y	0.156	2.884	3.164	3.008	2.728	0.28	0	0	0	3.25	1	2.895	1	3.263	1	2.567	1	0.032	-3.01887	Neg
Mycoinvac1	2016	ES091110474412	BCGO	BCG	Standard	Oral	Oral	PVI02	030DPI	030DPI	0.16.02087_004.01	Y	0.193	2.667	3.292	3.099	2.474	0.625	1	1	0	3.126	1	2.87	1	1.692	1	0.643	0	0.028	-3.32075	Neg
Mycoinvac1	2016	ES061402836316	BCGO	BCG	Standard	Oral	Oral	PVI02	030DPI	030DPI	0.16.02087_003.01	Y	0.35	3.201	3.429	3.079	2.851	0.228	0	0	0	3.337	1	3.061	1	2.33	1	1.775	1	0.048	-1.81132	Neg
Mycoinvac1	2016	ES031110607531	BCGO	BCG	Standard	Oral	Oral	PVI02	030DPI	030DPI	0.16.02087_002.01	Y	0.37	2.978	3.104	2.734	2.608	0.126	0	0	0	3.004	1	3.07	1	3.456	1	3.051	1	0.03	-3.16981	Neg
Mycoinvac1	2016	ES030307451035	HIMBO	HIMB	Standard	Oral	Oral	PVI02	030DPI	030DPI	0.16.02087_005.01	Y	0.104	1.707	3.06	2.956	1.603	1.353	1	1	0	2.905	1	2.358	1	0.931	0	0.761	1	1.169	82.7925	POS
Mycoinvac1	2016	ES081111607974	HIMBO	HIMB	Standard	Oral	Oral	PVI02	030DPI	030DPI	0.16.02087_007.01	Y	0.302	3.05	3.122	2.82	2.748	0.072	0	0	0	3.372	1	2.2	1	0.839	0	1.675	1	0.029	-3.24528	Neg
Mycoinvac1	2016	ES061110638222	HIMBO	HIMB	Standard	Oral	Oral	PVI02	030DPI	030DPI	0.16.02087_006.01	Y	0.08	1.512	0.61	0.53	1.432	-0.902	0	0	1	0.172	0	0.061	0	0.043	0	0.109	0	0.038	-2.56604	Neg
Mycoinvac1	2016	ES081111379815	HIMBO	HIMB	Standard	Oral	Oral	PVI02	030DPI	030DPI	0.16.02087_008.01	Y	0.413	2.819	2.691	2.278	2.406	-0.128	0	0	0	0.708	1	0.543	0	0.295	0	0.465	0	0.063	-0.679245	Neg
Mycoinvac1	2016	ES081402836318	NoVac	None	Standard	Oral	Oral	PVI02	030DPI	030DPI	0.16.02087_011.01	Y	0.076	0.219	0.132	0.056	0.143	-0.087	0	0	0	0.072	0	0.192	0	0.189	0	0.145	0	0.028	-3.32075	Neg
Mycoinvac1	2016	ES011111507336	NoVac	None	Standard	Oral	Oral	PVI02	030DPI	030DPI	0.16.02087_012.01	Y	0.05	2.561	0.989	0.939	2.511	-1.572	0	0	1	0.389	0	0.785	1	0.174	0	0.975	1	0.038	-2.56604	Neg
Mycoinvac1	2016	ES091111407453	NoVac	None	Standard	Oral	Oral	PVI02	030DPI	030DPI	0.16.02087_010.01	Y	0.04	0.342	2.906	2.866	0.302	2.564	1	1	0	2.89	1	2.801	1	3.285	1	2.019	1	0.11	2.86792	Neg
Mycoinvac1	2016	ES061110468600	NoVac	None	Standard	Oral	Oral	PVI02	030DPI	030DPI	0.16.02087_009.01	Y	0.058	2.581	2.919	2.861	2.523	0.338	0	0	0	2.783	1	2.87	1	3.194	1	2.7	1	0.029	-3.24528	Neg
Mycoinvac1	2016	ES031110488672	NoVac	None	Standard	Oral	Oral	PVI02	030DPI	030DPI	0.16.02087_013.01	Y	0.048	1.199	3.107	3.059	1.151	1.908	1	1	0	3.059	1	2.988	1	3.623	1	2.859	1	0.031	-3.09434	Neg
Mycoinvac1	2016	ES031111573414	BCGO	BCG	Standard	Oral	Oral	PVI03	060DPI	060DPI	0.16.02657_001.00	Y	0.376	2.989	2.886	2.51	2.613	-0.103	0	0	0	3.032	1	3.19	1	3.416	1	2.998	1	0.028	-3.32075	Neg
Mycoinvac1	2016	ES091110474412	BCGO	BCG	Standard	Oral	Oral	PVI03	060DPI	060DPI	0.16.02657_004.00	Y	0.082	0.866	3.132	3.05	0.784	2.266	1	1	0	3.177	1	2.996	1	3.377	1	2.666	1	0.082	0.754717	Neg
Mycoinvac1	2016	ES061402836316	BCGO	BCG	Standard	Oral	Oral	PVI03	060DPI	060DPI	0.16.02657_003.00	Y	0.068	0.555	2.952	2.884	0.487	2.397	1	1	0	3.033	1	2.973	1	3.212	1	2.917	1	2.766	203.321	POS
Mycoinvac1	2016	ES031110607531	BCGO	BCG	Standard	Oral	Oral	PVI03	060DPI	060DPI	0.16.02657_002.00	Y	0.043	0.486	2.795	2.752	0.443	2.309	1	1	0	3.009	1	3.091	1	2.13	1	2.568	1	0.026	-3.4717	Neg
Mycoinvac1	2016	ES030307451035	HIMBO	HIMB	Standard	Oral	Oral	PVI03	060DPI	060DPI	0.16.02657_005.00	Y	0.033	2.124	3.385	3.352	2.091	1.261	1	1	0	3.303	1	3.108	1	1.6	1	3.1	1	1.195	84.7547	POS
Mycoinvac1	2016	ES081111607974	HIMBO	HIMB	Standard	Oral	Oral	PVI03	060DPI	060DPI	0.16.02657_007.00	Y	0.264	2.941	3.014	2.75	2.677	0.073	0	0	0	3.016	1	2.918	1	3.043	1	2.351	1	0.027	-3.39623	Neg
Mycoinvac1	2016	ES061110638222	HIMBO	HIMB	Standard	Oral	Oral	PVI03	060DPI	060DPI	0.16.02657_006.00	Y	0.041	2.237	2.506	2.465	2.196	0.269	0	0	0	0.985	1	0.477	0	0.117	0	0.73	1	0.029	-3.24528	Neg
Mycoinvac1	2016	ES081111379815	HIMBO	HIMB	Standard	Oral	Oral	PVI03	060DPI	060DPI	0.16.02657_008.00	Y	0.1	2.93	3.167	3.067	2.83	0.237	0	0	0	3.205	1	2.948	1	3.194	1	2.851	1	0.045	-2.03774	Neg
Mycoinvac1	2016	ES081402836318	NoVac	None	Standard	Oral	Oral	PVI03	060DPI	060DPI	0.16.02657_011.00	Y	0.051	0.279	3.039	2.988	0.228	2.76	1	1	0	3.123	1	3.193	1	3.157	1	2.529	1	2.946	216.906	POS
Mycoinvac1	2016	ES011111507336	NoVac	None	Standard	Oral	Oral	PVI03	060DPI	060DPI	0.16.02657_012.00	Y	0.064	2.718	3.133	3.069	2.654	0.415	0	1	0	3.077	1	2.873	1	3.459	1	3.076	1	0.027	-3.39623	Neg
Mycoinvac1	2016	ES091111407453	NoVac	None	Standard	Oral	Oral	PVI03	060DPI	060DPI	0.16.02657_010.00	Y	0.05	2.472	3.085	3.035	2.422	0.613	1	1	0	3.148	1	2.941	1	3.04	1	3.034	1	0.061	-0.830189	Neg
Mycoinvac1	2016	ES061110468600	NoVac	None	Standard	Oral	Oral	PVI03	060DPI	060DPI	0.16.02657_009.00	Y	1.034	3.336	3.16	2.126	2.302	-0.176	0	0	0	3.301	1	3.226	1	3.097	1	2.887	1	0.031	-3.09434	Neg
Mycoinvac1	2016	ES031110488672	NoVac	None	Standard	Oral	Oral	PVI03	060DPI	060DPI	0.16.02657_013.00	Y	0.042	2.196	3.014	2.972	2.154	0.818	1	1	0	2.999	1	3.126	1	3.409	1	3.006	1	0.019	-4	Neg
Mycoinvac1	2016	ES031111573414	BCGO	BCG	Standard	Oral	Oral	PVI04	075DPI	075DPI	0.16.02943_001.00	Y	2.865	2.962	2.975	0.11	0.097	0.013	0	0	0	2.735	1	3.188	1	3.572	1	2.966	1	0.034	-2.86792	Neg
Mycoinvac1	2016	ES091110474412	BCGO	BCG	Standard	Oral	Oral	PVI04	075DPI	075DPI	0.16.02943_004.00	Y	0.053	1.704	3.164	3.111	1.651	1.46	1	1	0	3.065	1	2.913	1	1.821	1	1.005	1	0.036	-2.71698	Neg
Mycoinvac1	2016	ES061402836316	BCGO	BCG	Standard	Oral	Oral	PVI04	075DPI	075DPI	0.16.02943_003.00	Y	0.071	2.928	3.193	3.122	2.857	0.265	0	0	0	3.039	1	3.079	1	2.844	1	2.88	1	0.038	-2.56604	Neg
Mycoinvac1	2016	ES031110607531	BCGO	BCG	Standard	Oral	Oral	PVI04	075DPI	075DPI	0.16.02943_002.00	Y	1.829	2.502	3.063	1.234	0.673	0.561	1	1	0	3.04	1	2.89	1	1.958	1	2.18	1	0.065	-0.528302	Neg
Mycoinvac1	2016	ES030307451035	HIMBO	HIMB	Standard	Oral	Oral	PVI04	075DPI	075DPI	0.16.02943_005.00	Y	0.076	2.955	3.084	3.008	2.879	0.129	0	0	0	2.925	1	2.98	1	2.432	1	2.403	1	0.696	47.0943	DUD
Mycoinvac1	2016	ES081111607974	HIMBO	HIMB	Standard	Oral	Oral	PVI04	075DPI	075DPI	0.16.02943_007.00	Y	0.03	2.451	3.232	3.202	2.421	0.781	1	1	0	3.211	1	2.846	1	0.73	0	0.676	1	0.028	-3.32075	Neg
Mycoinvac1	2016	ES061110638222	HIMBO	HIMB	Standard	Oral	Oral	PVI04	075DPI	075DPI	0.16.02943_006.00	Y	0.034	0.196	0.184	0.15	0.162	-0.012	0	0	0	0.056	0	0.028	0	0.027	0	0.029	0	0.036	-2.71698	Neg
Mycoinvac1	2016	ES081111379815	HIMBO	HIMB	Standard	Oral	Oral	PVI04	075DPI	075DPI	0.16.02943_008.00	Y	0.086	0.171	3.067	2.981	0.085	2.896	1	1	0	2.758	1	3.045	1	1.879	1	0.214	0	0.043	-2.18868	Neg
Mycoinvac1	2016	ES081402836318	NoVac	None	Standard	Oral	Oral	PVI04	075DPI	075DPI	0.16.02943_011.00	Y	0.206	2.854	3.017	2.811	2.648	0.163	0	0	0	3.058	1	2.958	1	3.246	1	1.915	1	0.03	-3.16981	Neg
Mycoinvac1	2016	ES011111507336	NoVac	None	Standard	Oral	Oral	PVI04	075DPI	075DPI	0.16.02943_012.00	Y	0.331	3.094	2.998	2.667	2.763	-0.096	0	0	0	0.007	0	0.008	0	0.007	0	0.007	0	0.057	-1.13208	Neg
Mycoinvac1	2016	ES091111407453	NoVac	None	Standard	Oral	Oral	PVI04	075DPI	075DPI	0.16.02943_010.00	Y	0.755	3.147	3.136	2.381	2.392	-0.011	0	0	0	3.149	1	3.385	1	3.121	1	3.298	1	0.187	8.67925	Neg
Mycoinvac1	2016	ES061110468600	NoVac	None	Standard	Oral	Oral	PVI04	075DPI	075DPI	0.16.02943_009.00	Y	0.139	1.761	3.197	3.058	1.622	1.436	1	1	0	3.147	1	3.338	1	3.009	1	3.02	1	0.035	-2.79245	Neg
Mycoinvac1	2016	ES031110488672	NoVac	None	Standard	Oral	Oral	PVI04	075DPI	075DPI	0.16.02943_013.00	Y	2.314	3.096	2.906	0.592	0.782	-0.19	0	0	0	0.009	0	0.008	0	0.008	0	0.008	0	0.066	-0.45283	Neg
Mycoinvac1	2016	ES031111573414	BCGO	BCG	Standard	Oral	Oral	PVI05	090DPI	090DPI		N	2.865	2.962	2.975	0.11	0.097	0.013	0	0	0	2.735	1	3.188	1	3.572	1	2.966	1	0.034	-2.86792	Neg
Mycoinvac1	2016	ES091110474412	BCGO	BCG	Standard	Oral	Oral	PVI05	090DPI	090DPI		N	0.053	1.704	3.164	3.111	1.651	1.46	1	1	0	3.065	1	2.913	1	1.821	1	1.005	1	0.036	-2.71698	Neg
Mycoinvac1	2016	ES061402836316	BCGO	BCG	Standard	Oral	Oral	PVI05	090DPI	090DPI		N	0.071	2.928	3.193	3.122	2.857	0.265	0	0	0	3.039	1	3.079	1	2.844	1	2.88	1	0.038	-2.56604	Neg
Mycoinvac1	2016	ES031110607531	BCGO	BCG	Standard	Oral	Oral	PVI05	090DPI	090DPI		N	1.829	2.502	3.063	1.234	0.673	0.561	1	1	0	3.04	1	2.89	1	1.958	1	2.18	1	0.065	-0.528302	Neg
Mycoinvac1	2016	ES030307451035	HIMBO	HIMB	Standard	Oral	Oral	PVI05	090DPI	090DPI		N	0.076	2.955	3.084	3.008	2.879	0.129	0	0	0	2.925	1	2.98	1	2.432	1	2.403	1	0.696	47.0943	DUD
Mycoinvac1	2016	ES081111607974	HIMBO	HIMB	Standard	Oral	Oral	PVI05	090DPI	090DPI		N	0.03	2.451	3.232	3.202	2.421	0.781	1	1	0	3.211	1	2.846	1	0.73	0	0.676	1	0.028	-3.32075	Neg
Mycoinvac1	2016	ES061110638222	HIMBO	HIMB	Standard	Oral	Oral	PVI05	090DPI	090DPI		N	0.034	0.196	0.184	0.15	0.162	-0.012	0	0	0	0.056	0	0.028	0	0.027	0	0.029	0	0.036	-2.71698	Neg
Mycoinvac1	2016	ES081111379815	HIMBO	HIMB	Standard	Oral	Oral	PVI05	090DPI	090DPI		N	0.086	0.171	3.067	2.981	0.085	2.896	1	1	0	2.758	1	3.045	1	1.879	1	0.214	0	0.043	-2.18868	Neg
Mycoinvac1	2016	ES081402836318	NoVac	None	Standard	Oral	Oral	PVI05	090DPI	090DPI		N	0.206	2.854	3.017	2.811	2.648	0.163	0	0	0	3.058	1	2.958	1	3.246	1	1.915	1	0.03	-3.16981	Neg
Mycoinvac1	2016	ES011111507336	NoVac	None	Standard	Oral	Oral	PVI05	090DPI	090DPI		N	0.331	3.094	2.998	2.667	2.763	-0.096	0	0	0	0.007	0	0.008	0	0.007	0	0.007	0	0.057	-1.13208	Neg
Mycoinvac1	2016	ES091111407453	NoVac	None	Standard	Oral	Oral	PVI05	090DPI	090DPI		N	0.755	3.147	3.136	2.381	2.392	-0.011	0	0	0	3.149	1	3.385	1	3.121	1	3.298	1	0.187	8.67925	Neg
Mycoinvac1	2016	ES061110468600	NoVac	None	Standard	Oral	Oral	PVI05	090DPI	090DPI		N	0.139	1.761	3.197	3.058	1.622	1.436	1	1	0	3.147	1	3.338	1	3.009	1	3.02	1	0.035	-2.79245	Neg
Mycoinvac1	2016	ES031110488672	NoVac	None	Standard	Oral	Oral	PVI05	090DPI	090DPI		N	2.314	3.096	2.906	0.592	0.782	-0.19	0	0	0	0.009	0	0.008	0	0.008	0	0.008	0	0.066	-0.45283	Neg
Mycoinvac1	2016	ES031111573414	BCGO	BCG	Standard	Oral	Oral	PVI05	150DPI	150DPI	0.16.03766_001.00	Y	0.492	3.118	3.181	2.689	2.626	0.063	1	0	0	3.124	1	3.084	1	2.905	1	2.966	1				3414	6	+	11	+	+	4	+	N	7.5	+	N
Mycoinvac1	2016	ES091110474412	BCGO	BCG	Standard	Oral	Oral	PVI05	150DPI	150DPI		N	0.053	1.704	3.164	3.111	1.651	1.46	1	1	0	3.065	1	2.913	1	1.821	1	1.005	1				4412	4	N	16	+	+	10	+	N	5	+	N
Mycoinvac1	2016	ES061402836316	BCGO	BCG	Standard	Oral	Oral	PVI05	150DPI	150DPI		N	0.071	2.928	3.193	3.122	2.857	0.265	0	0	0	3.039	1	3.079	1	2.844	1	2.88	1				6316	5	+	25	+	+	7	+	N	16	+	+
Mycoinvac1	2016	ES031110607531	BCGO	BCG	Standard	Oral	Oral	PVI05	150DPI	150DPI	0.16.03766_002.00	Y	0.033	0.2	1.973	1.94	0.167	1.773	1	1	0	1.119	1	1.716	1	0.244	0	0.402	0				7531	3	N	10.5	+	+	3.5	+	N	2.5	+	N
Mycoinvac1	2016	ES030307451035	HIMBO	HIMB	Standard	Oral	Oral	PVI05	150DPI	150DPI	0.16.03766_003.00	Y	0.054	1.3	3.059	3.005	1.246	1.759	1	1	0	3.178	1	3.243	1	1.169	0	2.887	1				1035	3	N	7.5	+	N	4	+	N	5	+	N
Mycoinvac1	2016	ES081111607974	HIMBO	HIMB	Standard	Oral	Oral	PVI05	150DPI	150DPI		N	0.03	2.451	3.232	3.202	2.421	0.781	1	1	0	3.211	1	2.846	1	0.73	0	0.676	1				7974	5	+	16.5	+	+	2	+	N	3	+	N
Mycoinvac1	2016	ES061110638222	HIMBO	HIMB	Standard	Oral	Oral	PVI05	150DPI	150DPI		N	0.034	0.196	0.184	0.15	0.162	-0.012	0	0	0	0.056	0	0.028	0	0.027	0	0.029	0				8222	0	N	0	N	N	0	N	N	0	N	N
Mycoinvac1	2016	ES081111379815	HIMBO	HIMB	Standard	Oral	Oral	PVI05	150DPI	150DPI	0.16.03766_004.00	Y	0.137	3.008	3.286	3.149	2.871	0.278	1	0	0	3.125	1	3.24	1	2.896	1	2.428	1				9815	2	N	5.5	+	N	3	+	N	4	+	N
Mycoinvac1	2016	ES081402836318	NoVac	None	Standard	Oral	Oral	PVI05	150DPI	150DPI		N	0.206	2.854	3.017	2.811	2.648	0.163	0	0	0	3.058	1	2.958	1	3.246	1	1.915	1				6318	3	N	16	+	+	10.5	+	N	6	+	N
Mycoinvac1	2016	ES011111507336	NoVac	None	Standard	Oral	Oral	PVI05	150DPI	150DPI	0.16.03766_006.00	Y	0.038	1.117	3.25	3.212	1.079	2.133	1	1	0	3.11	1	3.119	1	1.73	1	3.067	1				7336	9	+	22	+	+	12	+	+	13	+	+
Mycoinvac1	2016	ES091111407453	NoVac	None	Standard	Oral	Oral	PVI05	150DPI	150DPI		N	0.755	3.147	3.136	2.381	2.392	-0.011	0	0	0	3.149	1	3.385	1	3.121	1	3.298	1				7453	3	N	10	+	N	7	+	N	10	+	N
Mycoinvac1	2016	ES061110468600	NoVac	None	Standard	Oral	Oral	PVI05	150DPI	150DPI	0.16.03766_005.00	Y	0.085	0.558	2.984	2.899	0.473	2.426	1	1	0	1.459	1	2.834	1	0.521	0	1.14	1				8600	2	N	8	+	N	5	+	N	7.5	+	N
Mycoinvac1	2016	ES031110488672	NoVac	None	Standard	Oral	Oral	PVI05	150DPI	150DPI	0.16.03766_007.00	Y	0.049	3.47	3.426	3.377	3.421	-0.044	1	0	0	3.371	1	3.113	1	3.193	1	3.155	1				8672	5	+	17	+	N	8.5	+	N	9	+	N
Mycoinvac2	2017	ES031530485135	BCGO	BCG	Standard	Oral	ET	AV000	00AV	00AV	0.17.00335_011.00	Y	0.041	0.05	0.05	0.009	0.009	0	0	0	0	0.08	0	0.052	0	0.049	0	0.06	0
Mycoinvac2	2017	ES050307647428	BCGO	BCG	Standard	Oral	ET	AV000	00AV	00AV	0.17.00335_002.00	Y	0.075	0.12	0.163	0.088	0.045	0.043	0	0	0	0.163	0	0.492	0	0.106	0	0.11	0
Mycoinvac2	2017	ES051111146822	BCGO	BCG	Standard	Oral	ET	AV000	00AV	00AV	0.17.00335_001.00	Y	0.129	0.047	0.057	-0.072	-0.082	0.01	0	0	0	0.203	0	0.251	0	0.063	0	0.053	0
Mycoinvac2	2017	ES061111416020	BCGO	BCG	Standard	Oral	ET	AV000	00AV	00AV	0.17.00335_010.00	Y	0.315	0.333	0.342	0.027	0.018	0.009	0	0	0	0.354	0	0.328	0	0.312	0	0.33	0
Mycoinvac2	2017	ES071110939630	BCGO	BCG	Standard	Oral	ET	AV000	00AV	00AV	0.17.00335_003.00	Y	0.124	0.365	0.909	0.785	0.241	0.544	0	1	0	0.15	0	0.839	1	0.081	0	0.121	0
Mycoinvac2	2017	ES021110719808	HIMBO	HIMB	Standard	Oral	ET	AV000	00AV	00AV	0.17.00335_025.00	Y	0.06	0.108	0.082	0.022	0.048	-0.026	0	0	0	0.128	0	0.098	0	0.077	0	0.109	0
Mycoinvac2	2017	ES031111166339	HIMBO	HIMB	Standard	Oral	ET	AV000	00AV	00AV	0.17.00335_034.00	Y	0.046	0.13	0.168	0.122	0.084	0.038	0	0	0	0.113	0	0.236	0	0.124	0	0.179	0
Mycoinvac2	2017	ES071402879403	HIMBO	HIMB	Standard	Oral	ET	AV000	00AV	00AV	0.17.00335_031.00	Y	0.053	0.367	0.281	0.228	0.314	-0.086	0	0	0	0.293	0	0.078	0	0.062	0	0.074	0
Mycoinvac2	2017	ES081110774665	HIMBO	HIMB	Standard	Oral	ET	AV000	00AV	00AV	0.17.00335_035.00	Y	0.056	0.187	0.083	0.027	0.131	-0.104	0	0	0	0.117	0	0.047	0	0.044	0	0.064	0
Mycoinvac2	2017	ES091111130197	HIMBO	HIMB	Standard	Oral	ET	AV000	00AV	00AV	0.17.00335_032.00	Y	0.055	0.057	0.048	-0.007	0.002	-0.009	0	0	0	0.051	0	0.037	0	0.035	0	0.04	0
Mycoinvac2	2017	ES000307658646	HIMBPE	HIMB	Low	PE	ET	AV000	00AV	00AV	0.17.00335_022.00	Y	0.177	0.296	0.256	0.079	0.119	-0.04	0	0	0	0.361	0	0.166	0	0.139	0	0.244	0
Mycoinvac2	2017	ES011110884463	HIMBPE	HIMB	Low	PE	ET	AV000	00AV	00AV	0.17.00335_017.00	Y	0.058	0.043	0.049	-0.009	-0.015	0.006	0	0	0	0.057	0	0.061	0	0.041	0	0.04	0
Mycoinvac2	2017	ES021110868286	HIMBPE	HIMB	Low	PE	ET	AV000	00AV	00AV	0.17.00335_013.00	Y	0.052	0.079	0.07	0.018	0.027	-0.009	0	0	0	0.079	0	0.053	0	0.034	0	0.045	0
Mycoinvac2	2017	ES031110710448	HIMBPE	HIMB	Low	PE	ET	AV000	00AV	00AV	0.17.00335_014.00	Y	0.032	0.032	0.079	0.047	0	0.047	0	0	0	0.079	0	0.074	0	0.031	0	0.088	0
Mycoinvac2	2017	ES031110771912	HIMBPE	HIMB	Low	PE	ET	AV000	00AV	00AV	0.17.00335_024.00	Y	0.06	0.072	0.072	0.012	0.012	0	0	0	0	0.088	0	0.106	0	0.053	0	0.09	0
Mycoinvac2	2017	ES031530485135	BCGO	BCG	Standard	Oral	ET	PV003	00V75	00V75	0.17.01994_005.00	Y	0.027	0.034	0.035	0.008	0.007	0.001	0	0	0	0.031	0	0.028	0	0.023	0	0.025	0
Mycoinvac2	2017	ES050307647428	BCGO	BCG	Standard	Oral	ET	PV003	00V75	00V75	0.17.01994_002.00	Y	0.127	0.594	0.597	0.47	0.467	0.003	0	0	0	0.187	0	0.141	0	0.03	0	0.218	0
Mycoinvac2	2017	ES051111146822	BCGO	BCG	Standard	Oral	ET	PV003	00V75	00V75	0.17.01994_001.00	Y	0.047	0.032	0.032	-0.015	-0.015	0	0	0	0	0.059	0	0.027	0	0.026	0	0.034	0
Mycoinvac2	2017	ES061111416020	BCGO	BCG	Standard	Oral	ET	PV003	00V75	00V75	0.17.01994_004.00	Y	0.051	0.049	0.15	0.099	-0.002	0.101	0	0	0	1.629	1	0.239	0	0.026	0	1.138	1
Mycoinvac2	2017	ES071110939630	BCGO	BCG	Standard	Oral	ET	PV003	00V75	00V75	0.17.01994_003.00	Y	0.045	0.073	0.567	0.522	0.028	0.494	0	1	0	0.165	0	0.139	0	0.108	0	0.133	0
Mycoinvac2	2017	ES021110719808	HIMBO	HIMB	Standard	Oral	ET	PV003	00V75	00V75	0.17.01994_011.00	Y	0.038	0.051	0.044	0.006	0.013	-0.007	0	0	0	0.055	0	0.06	0	0.044	0	0.056	0
Mycoinvac2	2017	ES031111166339	HIMBO	HIMB	Standard	Oral	ET	PV003	00V75	00V75	0.17.01994_014.00	Y	0.123	0.417	0.224	0.101	0.294	-0.193	0	0	0	0.215	0	0.398	0	0.033	0	0.407	0
Mycoinvac2	2017	ES071402879403	HIMBO	HIMB	Standard	Oral	ET	PV003	00V75	00V75	0.17.01994_012.00	Y	0.041	0.048	0.066	0.025	0.007	0.018	0	0	0	0.039	0	0.039	0	0.027	0	0.031	0
Mycoinvac2	2017	ES081110774665	HIMBO	HIMB	Standard	Oral	ET	PV003	00V75	00V75	0.17.01994_015.00	Y	0.08	0.241	0.091	0.011	0.161	-0.15	0	0	0	0.135	0	0.092	0	0.027	0	0.08	0
Mycoinvac2	2017	ES091111130197	HIMBO	HIMB	Standard	Oral	ET	PV003	00V75	00V75	0.17.01994_013.00	Y	0.028	0.031	1.148	1.12	0.003	1.117	1	1	0	0.126	0	0.034	0	0.025	0	0.062	0
Mycoinvac2	2017	ES00307658646	HIMBPE	HIMB	Low	PE	ET	PV003	00V75	00V75	0.17.01994_009.00	Y	0.039	0.034	0.047	0.008	-0.005	0.013	0	0	0	0.178	0	0.058	0	0.026	0	0.056	0
Mycoinvac2	2017	ES011110884463	HIMBPE	HIMB	Low	PE	ET	PV003	00V75	00V75	0.17.01994_008.00	Y	0.029	0.046	0.04	0.011	0.017	-0.006	0	0	0	0.031	0	0.029	0	0.023	0	0.038	0
Mycoinvac2	2017	ES021110868286	HIMBPE	HIMB	Low	PE	ET	PV003	00V75	00V75	0.17.01994_006.00	Y	0.036	0.089	0.061	0.025	0.053	-0.028	0	0	0	0.088	0	0.034	0	0.03	0	0.033	0
Mycoinvac2	2017	ES031110710448	HIMBPE	HIMB	Low	PE	ET	PV003	00V75	00V75	0.17.01994_007.00	Y	0.056	0.372	0.066	0.01	0.316	-0.306	0	0	0	0.095	0	0.035	0	0.023	0	0.057	0
Mycoinvac2	2017	ES031110771912 con crotal 5948	HIMBPE	HIMB	Low	PE	ET	PV003	00V75	00V75	0.17.01994_010.00	Y	0.034	1.022	0.375	0.341	0.988	-0.647	0	0	1	0.065	0	0.081	0	0.025	0	0.032	0
Mycoinvac2	2017	ES031530485135	BCGO	BCG	Standard	Oral	ET	PVI01	015DPI	015DPI	0.17.02196_005	Y	0.08	0.1	0.11	0.03	0.02	0.01	0	0	0	0.109	0	0.152	0	0.029	0	0.146	0
Mycoinvac2	2017	ES050307647428	BCGO	BCG	Standard	Oral	ET	PVI01	015DPI	015DPI	0.17.02196_002	Y	0.086	2.995	2.972	2.886	2.909	-0.023	1	0	0	3.082	1	3.157	1	0.179	0	0.62	0
Mycoinvac2	2017	ES051111146822	BCGO	BCG	Standard	Oral	ET	PVI01	015DPI	015DPI	0.17.02196_001	Y	0.054	3.017	3.062	3.008	2.963	0.045	1	0	0	3.082	1	2.776	1	0.978	0	2.762	1
Mycoinvac2	2017	ES061111416020	BCGO	BCG	Standard	Oral	ET	PVI01	015DPI	015DPI	0.17.02196_004	Y	0.462	1.021	1.189	0.727	0.559	0.168	1	0	0	0.5	0	1.27	1	0.063	0	2.337	1
Mycoinvac2	2017	ES071110939630	BCGO	BCG	Standard	Oral	ET	PVI01	015DPI	015DPI	0.17.02196_003	Y	0.054	2.807	3.125	3.071	2.753	0.318	1	0	0	3.064	1	2.994	1	2.498	1	1.327	1
Mycoinvac2	2017	ES021110719808	HIMBO	HIMB	Standard	Oral	ET	PVI01	015DPI	015DPI	0.17.02196_011	Y	0.047	0.946	2.725	2.678	0.899	1.779	1	1	0	0.721	1	0.643	0	0.107	0	0.058	0
Mycoinvac2	2017	ES031111166339	HIMBO	HIMB	Standard	Oral	ET	PVI01	015DPI	015DPI	0.17.02196_014	Y	0.035	0.23	0.701	0.666	0.195	0.471	0	1	0	0.69	1	1.379	1	0.111	0	0.136	0
Mycoinvac2	2017	ES071402879403	HIMBO	HIMB	Standard	Oral	ET	PVI01	015DPI	015DPI	0.17.02196_012	Y	0.126	2.844	2.919	2.793	2.718	0.075	1	0	0	3.013	1	3.014	1	0.982	0	2.303	1
Mycoinvac2	2017	ES081110774665	HIMBO	HIMB	Standard	Oral	ET	PVI01	015DPI	015DPI	0.17.02196_015	Y	0.192	3.038	2.961	2.769	2.846	-0.077	1	0	0	2.792	1	0.903	1	0.073	0	0.159	0
Mycoinvac2	2017	ES091111130197	HIMBO	HIMB	Standard	Oral	ET	PVI01	015DPI	015DPI	0.17.02196_013	Y	0.048	0.106	0.239	0.191	0.058	0.133	0	0	0	0.812	1	0.747	1	0.093	0	0.216	0
Mycoinvac2	2017	ES00307658646	HIMBPE	HIMB	Low	PE	ET	PVI01	015DPI	015DPI	0.17.02196_009	Y	0.051	0.223	0.891	0.84	0.172	0.668	0	1	0	0.237	0	0.284	0	0.052	0	0.152	0
Mycoinvac2	2017	ES011110884463	HIMBPE	HIMB	Low	PE	ET	PVI01	015DPI	015DPI	0.17.02196_008	Y	0.032	0.37	0.383	0.351	0.338	0.013	0	0	0	0.029	0	0.027	0	0.055	0	0.032	0
Mycoinvac2	2017	ES021110868286	HIMBPE	HIMB	Low	PE	ET	PVI01	015DPI	015DPI	0.17.02196_006	Y	0.035	0.539	0.978	0.943	0.504	0.439	0	1	0	0.097	0	0.093	0	0.039	0	0.039	0
Mycoinvac2	2017	ES031110710448	HIMBPE	HIMB	Low	PE	ET	PVI01	015DPI	015DPI	0.17.02196_007	Y	0.032	0.604	0.651	0.619	0.572	0.047	0	0	0	0.142	0	0.207	0	0.035	0	0.045	0
Mycoinvac2	2017	ES031110771912 con crotal 5948	HIMBPE	HIMB	Low	PE	ET	PVI01	015DPI	015DPI	0.17.02196_010	Y	0.052	1.287	2.778	2.726	1.235	1.491	1	1	0	0.419	0	0.692	1	0.043	0	0.052	0
Mycoinvac2	2017	ES031530485135	BCGO	BCG	Standard	Oral	ET	PVI02	030DPI	030DPI	0.17.02436_005	Y	0.065	2.805	3.042	2.977	2.74	0.237	1	0	0	2.838	1	2.524	1	0.974	0	0.562	0
Mycoinvac2	2017	ES050307647428	BCGO	BCG	Standard	Oral	ET	PVI02	030DPI	030DPI	0.17.02436_002	Y	0.129	1.431	2.896	2.767	1.302	1.465	1	1	0	2.836	1	2.907	1	0.361	0	1.289	1
Mycoinvac2	2017	ES051111146822	BCGO	BCG	Standard	Oral	ET	PVI02	030DPI	030DPI	0.17.02436_001	Y	0.303	2.793	3.183	2.88	2.49	0.39	1	1	0	2.865	1	3.082	1	2.915	1	2.914	1
Mycoinvac2	2017	ES061111416020	BCGO	BCG	Standard	Oral	ET	PVI02	030DPI	030DPI	0.17.02436_004	Y	1.293	1.442	3.078	1.785	0.149	1.636	1	1	0	2.887	1	2.994	1	2.885	1	2.971	1
Mycoinvac2	2017	ES071110939630	BCGO	BCG	Standard	Oral	ET	PVI02	030DPI	030DPI	0.17.02436_003	Y	0.227	2.341	3.267	3.04	2.114	0.926	1	1	0	2.968	1	2.948	1	2.227	1	3.112	1
Mycoinvac2	2017	ES021110719808	HIMBO	HIMB	Standard	Oral	ET	PVI02	030DPI	030DPI	0.17.02436_011	Y	0.145	2.295	3.166	3.021	2.15	0.871	1	1	0	2.501	1	3.166	1	2.683	1	3.541	1
Mycoinvac2	2017	ES031111166339	HIMBO	HIMB	Standard	Oral	ET	PVI02	030DPI	030DPI	0.17.02436_014	Y	0.123	2.909	3.364	3.241	2.786	0.455	1	1	0	3.043	1	3.1	1	3.025	1	3.043	1
Mycoinvac2	2017	ES071402879403	HIMBO	HIMB	Standard	Oral	ET	PVI02	030DPI	030DPI	0.17.02436_012	Y	0.576	2.839	2.974	2.398	2.263	0.135	1	0	0	2.997	1	3.259	1	2.522	1	2.5	1
Mycoinvac2	2017	ES081110774665	HIMBO	HIMB	Standard	Oral	ET	PVI02	030DPI	030DPI	0.17.02436_015	Y	0.158	2.002	3.126	2.968	1.844	1.124	1	1	0	3.066	1	2.603	1	0.27	0	0.503	0
Mycoinvac2	2017	ES091111130197	HIMBO	HIMB	Standard	Oral	ET	PVI02	030DPI	030DPI	0.17.02436_013	Y	0.649	3.207	3.013	2.364	2.558	-0.194	1	0	0	2.985	1	2.988	1	3.146	1	3.031	1
Mycoinvac2	2017	ES00307658646	HIMBPE	HIMB	Low	PE	ET	PVI02	030DPI	030DPI	0.17.02436_009	Y	0.08	1.088	3.217	3.137	1.008	2.129	1	1	0	3.046	1	3.143	1	0.454	0	2.731	1
Mycoinvac2	2017	ES011110884463	HIMBPE	HIMB	Low	PE	ET	PVI02	030DPI	030DPI	0.17.02436_008	Y	0.114	1.479	3.311	3.197	1.365	1.832	1	1	0	3.104	1	3.355	1	0.359	0	3.124	1
Mycoinvac2	2017	ES021110868286	HIMBPE	HIMB	Low	PE	ET	PVI02	030DPI	030DPI	0.17.02436_006	Y	0.181	3.121	3.49	3.309	2.94	0.369	1	0	0	3.093	1	3.188	1	2.977	1	2.998	1
Mycoinvac2	2017	ES031110710448	HIMBPE	HIMB	Low	PE	ET	PVI02	030DPI	030DPI	0.17.02436_007	Y	0.126	2.487	3.45	3.324	2.361	0.963	1	1	0	3.076	1	3.103	1	0.286	0	2.952	1
Mycoinvac2	2017	ES031110771912 con crotal 5948	HIMBPE	HIMB	Low	PE	ET	PVI02	030DPI	030DPI	0.17.02436_010	Y	0.169	1.62	2.943	2.774	1.451	1.323	1	1	0	3.213	1	3.083	1	2.47	1	2.967	1
Mycoinvac2	2017	ES031530485135	BCGO	BCG	Standard	Oral	ET	PVI03	060DPI	060DPI	0.17.02709_005	Y	0.091	2.697	2.94	2.849	2.606	0.243	1	0	0	3.043	1	2.726	1	2.136	1	1.033	1
Mycoinvac2	2017	ES050307647428	BCGO	BCG	Standard	Oral	ET	PVI03	060DPI	060DPI	0.17.02709_002	Y	0.239	1.756	2.9	2.661	1.517	1.144	1	1	0	3.082	1	2.906	1	0.211	0	0.877	1
Mycoinvac2	2017	ES051111146822	BCGO	BCG	Standard	Oral	ET	PVI03	060DPI	060DPI	0.17.02709_001	Y	0.42	1.944	3.155	2.735	1.524	1.211	1	1	0	3.084	1	3.115	1	0.622	0	1.838	1
Mycoinvac2	2017	ES061111416020	BCGO	BCG	Standard	Oral	ET	PVI03	060DPI	060DPI	0.17.02709_004	Y	0.421	2.422	3.266	2.845	2.001	0.844	1	1	0	3.135	1	3.168	1	1.409	0	2.744	1
Mycoinvac2	2017	ES071110939630	BCGO	BCG	Standard	Oral	ET	PVI03	060DPI	060DPI	0.17.02709_003	Y	0.36	2.809	3.2	2.84	2.449	0.391	1	1	0	3.121	1	3.353	1	2.159	1	3.154	1
Mycoinvac2	2017	ES021110719808	HIMBO	HIMB	Standard	Oral	ET	PVI03	060DPI	060DPI	0.17.02709_011	Y	0.308	2.19	2.945	2.637	1.882	0.755	1	1	0	2.968	1	3.395	1	3.209	1	3.18	1
Mycoinvac2	2017	ES031111166339	HIMBO	HIMB	Standard	Oral	ET	PVI03	060DPI	060DPI	0.17.02709_014	Y	0.15	0.93	3.325	3.175	0.78	2.395	1	1	0	2.113	1	3.016	1	1.194	0	0.703	1
Mycoinvac2	2017	ES071402879403	HIMBO	HIMB	Standard	Oral	ET	PVI03	060DPI	060DPI	0.17.02709_012	Y	1.209	2.776	3.305	2.096	1.567	0.529	1	1	0	3.003	1	3.159	1	3.03	1	3.031	1
Mycoinvac2	2017	ES081110774665	HIMBO	HIMB	Standard	Oral	ET	PVI03	060DPI	060DPI	0.17.02709_015	Y	0.509	2.886	3.55	3.041	2.377	0.664	1	1	0	2.997	1	3.117	1	0.943	0	1.236	1
Mycoinvac2	2017	ES091111130197	HIMBO	HIMB	Standard	Oral	ET	PVI03	060DPI	060DPI	0.17.02709_013	Y	0.584	2.752	3.072	2.488	2.168	0.32	1	0	0	3.075	1	3.075	1	3.021	1	3.03	1
Mycoinvac2	2017	ES00307658646	HIMBPE	HIMB	Low	PE	ET	PVI03	060DPI	060DPI	0.17.02709_009	Y	0.17	1.923	3.275	3.105	1.753	1.352	1	1	0	3.153	1	3.127	1	0.923	0	2.948	1
Mycoinvac2	2017	ES011110884463	HIMBPE	HIMB	Low	PE	ET	PVI03	060DPI	060DPI	0.17.02709_008	Y	0.142	1.984	3.079	2.937	1.842	1.095	1	1	0	2.999	1	2.982	1	0.709	0	1.552	1
Mycoinvac2	2017	ES021110868286	HIMBPE	HIMB	Low	PE	ET	PVI03	060DPI	060DPI	0.17.02709_006	Y	0.149	2.706	3.03	2.881	2.557	0.324	1	0	0	2.934	1	3.136	1	0.619	0	1.455	1
Mycoinvac2	2017	ES031110710448	HIMBPE	HIMB	Low	PE	ET	PVI03	060DPI	060DPI	0.17.02709_007	Y	0.109	0.446	2.914	2.805	0.337	2.468	1	1	0	2.66	1	2.765	1	0.218	0	1.078	1
Mycoinvac2	2017	ES031110771912 con crotal 5948	HIMBPE	HIMB	Low	PE	ET	PVI03	060DPI	060DPI	0.17.02709_010	Y	0.099	0.634	3.047	2.948	0.535	2.413	1	1	0	2.908	1	2.997	1	1.373	0	1.018	1
Mycoinvac2	2017	ES031530485135	BCGO	BCG	Standard	Oral	ET	PVI04	075DPI	075DPI	0.17.03191_005	Y	0.037	3.012	3.101	3.064	2.975	0.089	1	0	0	2.901	1	2.611	1	2.176	1	0.891	1
Mycoinvac2	2017	ES050307647428	BCGO	BCG	Standard	Oral	ET	PVI04	075DPI	075DPI	0.17.03191_002	Y	0.097	1.747	3.274	3.177	1.65	1.527	1	1	0	2.981	1	2.511	1	0.547	0	2.033	1
Mycoinvac2	2017	ES051111146822	BCGO	BCG	Standard	Oral	ET	PVI04	075DPI	075DPI	0.17.03191_001	Y	0.116	2.18	3.275	3.159	2.064	1.095	1	1	0	3.208	1	2.518	1	0.528	0	1.13	1
Mycoinvac2	2017	ES061111416020	BCGO	BCG	Standard	Oral	ET	PVI04	075DPI	075DPI	0.17.03191_004	Y	0.129	2.867	2.976	2.847	2.738	0.109	1	0	0	2.605	1	3.187	1	3.041	1	2.963	1
Mycoinvac2	2017	ES071110939630	BCGO	BCG	Standard	Oral	ET	PVI04	075DPI	075DPI	0.17.03191_003	Y	0.045	2.768	2.897	2.852	2.723	0.129	1	0	0	2.918	1	2.97	1	2.85	1	3.08	1
Mycoinvac2	2017	ES021110719808	HIMBO	HIMB	Standard	Oral	ET	PVI04	075DPI	075DPI	0.17.03191_011	Y	0.257	2.113	3.143	2.886	1.856	1.03	1	1	0	3.179	1	3.043	1	3.104	1	3.018	1
Mycoinvac2	2017	ES031111166339	HIMBO	HIMB	Standard	Oral	ET	PVI04	075DPI	075DPI	0.17.03191_014	Y	0.678	2.118	2.917	2.239	1.44	0.799	1	1	0	2.992	1	3.136	1	2.91	1	3.042	1
Mycoinvac2	2017	ES071402879403	HIMBO	HIMB	Standard	Oral	ET	PVI04	075DPI	075DPI	0.17.03191_012	Y	0.56	2.933	3.002	2.442	2.373	0.069	1	0	0	3.173	1	3.237	1	2.857	1	2.946	1
Mycoinvac2	2017	ES081110774665	HIMBO	HIMB	Standard	Oral	ET	PVI04	075DPI	075DPI	0.17.03191_015	Y	0.033	0.641	2.521	2.488	0.608	1.88	1	1	0	3.182	1	0.945	1	0.19	0	0.444	0
Mycoinvac2	2017	ES091111130197	HIMBO	HIMB	Standard	Oral	ET	PVI04	075DPI	075DPI	0.17.03191_013	Y	1.096	2.644	3.054	1.958	1.548	0.41	1	1	0	3.131	1	3.356	1	1.945	1	3.11	1
Mycoinvac2	2017	ES00307658646	HIMBPE	HIMB	Low	PE	ET	PVI04	075DPI	075DPI	0.17.03191_009	Y	0.052	2.314	3.203	3.151	2.262	0.889	1	1	0	2.965	1	3.079	1	0.954	0	1.227	1
Mycoinvac2	2017	ES011110884463	HIMBPE	HIMB	Low	PE	ET	PVI04	075DPI	075DPI	0.17.03191_008	Y	0.052	0.794	3.007	2.955	0.742	2.213	1	1	0	2.467	1	2.905	1	0.655	0	0.483	0
Mycoinvac2	2017	ES021110868286	HIMBPE	HIMB	Low	PE	ET	PVI04	075DPI	075DPI	0.17.03191_006	Y	0.082	2.956	3.126	3.044	2.874	0.17	1	0	0	2.921	1	3.059	1	1.801	1	2.625	1
Mycoinvac2	2017	ES031110710448	HIMBPE	HIMB	Low	PE	ET	PVI04	075DPI	075DPI	0.17.03191_007	Y	0.043	2.207	3.017	2.974	2.164	0.81	1	1	0	2.784	1	3.114	1	0.171	0	1.21	1
Mycoinvac2	2017	ES031110771912 con crotal 5948	HIMBPE	HIMB	Low	PE	ET	PVI04	075DPI	075DPI	0.17.03191_010	Y	0.074	2.7	3.315	3.241	2.626	0.615	1	1	0	2.983	1	2.868	1	1.038	0	1.003	1
Mycoinvac2	2017	ES031530485135	BCGO	BCG	Standard	Oral	ET	PVI04	090DPI			N	0.037	3.012	3.101	3.064	2.975	0.089	1	0	0	2.901	1	2.611	1	2.176	1	0.891	1
Mycoinvac2	2017	ES050307647428	BCGO	BCG	Standard	Oral	ET	PVI04	090DPI			N	0.097	1.747	3.274	3.177	1.65	1.527	1	1	0	2.981	1	2.511	1	0.547	0	2.033	1
Mycoinvac2	2017	ES051111146822	BCGO	BCG	Standard	Oral	ET	PVI04	090DPI			N	0.116	2.18	3.275	3.159	2.064	1.095	1	1	0	3.208	1	2.518	1	0.528	0	1.13	1
Mycoinvac2	2017	ES061111416020	BCGO	BCG	Standard	Oral	ET	PVI04	090DPI			N	0.129	2.867	2.976	2.847	2.738	0.109	1	0	0	2.605	1	3.187	1	3.041	1	2.963	1
Mycoinvac2	2017	ES071110939630	BCGO	BCG	Standard	Oral	ET	PVI04	090DPI			N	0.045	2.768	2.897	2.852	2.723	0.129	1	0	0	2.918	1	2.97	1	2.85	1	3.08	1
Mycoinvac2	2017	ES021110719808	HIMBO	HIMB	Standard	Oral	ET	PVI04	090DPI			N	0.257	2.113	3.143	2.886	1.856	1.03	1	1	0	3.179	1	3.043	1	3.104	1	3.018	1
Mycoinvac2	2017	ES031111166339	HIMBO	HIMB	Standard	Oral	ET	PVI04	090DPI			N	0.678	2.118	2.917	2.239	1.44	0.799	1	1	0	2.992	1	3.136	1	2.91	1	3.042	1
Mycoinvac2	2017	ES071402879403	HIMBO	HIMB	Standard	Oral	ET	PVI04	090DPI			N	0.56	2.933	3.002	2.442	2.373	0.069	1	0	0	3.173	1	3.237	1	2.857	1	2.946	1
Mycoinvac2	2017	ES081110774665	HIMBO	HIMB	Standard	Oral	ET	PVI04	090DPI			N	0.033	0.641	2.521	2.488	0.608	1.88	1	1	0	3.182	1	0.945	1	0.19	0	0.444	0
Mycoinvac2	2017	ES091111130197	HIMBO	HIMB	Standard	Oral	ET	PVI04	090DPI			N	1.096	2.644	3.054	1.958	1.548	0.41	1	1	0	3.131	1	3.356	1	1.945	1	3.11	1
Mycoinvac2	2017	ES00307658646	HIMBPE	HIMB	Low	PE	ET	PVI04	090DPI			N	0.052	2.314	3.203	3.151	2.262	0.889	1	1	0	2.965	1	3.079	1	0.954	0	1.227	1
Mycoinvac2	2017	ES011110884463	HIMBPE	HIMB	Low	PE	ET	PVI04	090DPI			N	0.052	0.794	3.007	2.955	0.742	2.213	1	1	0	2.467	1	2.905	1	0.655	0	0.483	0
Mycoinvac2	2017	ES021110868286	HIMBPE	HIMB	Low	PE	ET	PVI04	090DPI			N	0.082	2.956	3.126	3.044	2.874	0.17	1	0	0	2.921	1	3.059	1	1.801	1	2.625	1
Mycoinvac2	2017	ES031110710448	HIMBPE	HIMB	Low	PE	ET	PVI04	090DPI			N	0.043	2.207	3.017	2.974	2.164	0.81	1	1	0	2.784	1	3.114	1	0.171	0	1.21	1
Mycoinvac2	2017	ES031110771912 con crotal 5948	HIMBPE	HIMB	Low	PE	ET	PVI04	090DPI			N	0.074	2.7	3.315	3.241	2.626	0.615	1	1	0	2.983	1	2.868	1	1.038	0	1.003	1
Mycoinvac2	2017	ES031530485135	BCGO	BCG	Standard	Oral	ET	PVI04	150DPI			N	0.037	3.012	3.101	3.064	2.975	0.089	1	0	0	2.901	1	2.611	1	2.176	1	0.891	1				5135	12	+	25	+	+	11	+	+	15	+	+
Mycoinvac2	2017	ES050307647428	BCGO	BCG	Standard	Oral	ET	PVI04	150DPI			N	0.097	1.747	3.274	3.177	1.65	1.527	1	1	0	2.981	1	2.511	1	0.547	0	2.033	1				7428	4	N	13	+	+	8	+	N	7	+	N
Mycoinvac2	2017	ES051111146822	BCGO	BCG	Standard	Oral	ET	PVI04	150DPI			N	0.116	2.18	3.275	3.159	2.064	1.095	1	1	0	3.208	1	2.518	1	0.528	0	1.13	1				6822	6	+	14	+	+	3	+	N	4	+	N
Mycoinvac2	2017	ES061111416020	BCGO	BCG	Standard	Oral	ET	PVI04	150DPI			N	0.129	2.867	2.976	2.847	2.738	0.109	1	0	0	2.605	1	3.187	1	3.041	1	2.963	1				6020	11	+	25	+	+	16	+	+	14	+	+
Mycoinvac2	2017	ES071110939630	BCGO	BCG	Standard	Oral	ET	PVI04	150DPI			N	0.045	2.768	2.897	2.852	2.723	0.129	1	0	0	2.918	1	2.97	1	2.85	1	3.08	1				9630	6	+	14	+	+	10	+	N	10	+	N
Mycoinvac2	2017	ES021110719808	HIMBO	HIMB	Standard	Oral	ET	PVI04	150DPI			N	0.257	2.113	3.143	2.886	1.856	1.03	1	1	0	3.179	1	3.043	1	3.104	1	3.018	1				9808	4	N	14	+	N	7	+	N	8	+	N
Mycoinvac2	2017	ES031111166339	HIMBO	HIMB	Standard	Oral	ET	PVI04	150DPI			N	0.678	2.118	2.917	2.239	1.44	0.799	1	1	0	2.992	1	3.136	1	2.91	1	3.042	1				6339	4	N	15	+	N	3	+	N	8	+	N
Mycoinvac2	2017	ES071402879403	HIMBO	HIMB	Standard	Oral	ET	PVI04	150DPI			N	0.56	2.933	3.002	2.442	2.373	0.069	1	0	0	3.173	1	3.237	1	2.857	1	2.946	1				9403	2	N	12	+	N	7	+	N	11	+	+
Mycoinvac2	2017	ES081110774665	HIMBO	HIMB	Standard	Oral	ET	PVI04	150DPI			N	0.033	0.641	2.521	2.488	0.608	1.88	1	1	0	3.182	1	0.945	1	0.19	0	0.444	0				4665	8	+	26	+	N	9	+	N	10	+	N
Mycoinvac2	2017	ES091111130197	HIMBO	HIMB	Standard	Oral	ET	PVI04	150DPI			N	1.096	2.644	3.054	1.958	1.548	0.41	1	1	0	3.131	1	3.356	1	1.945	1	3.11	1				197	3	N	19	+	N	20	+	+	21	+	+
Mycoinvac2	2017	ES00307658646	HIMBPE	HIMB	Low	PE	ET	PVI04	150DPI			N	0.052	2.314	3.203	3.151	2.262	0.889	1	1	0	2.965	1	3.079	1	0.954	0	1.227	1				9646	2	N	23	+	N	9	+	N	8	+	N
Mycoinvac2	2017	ES011110884463	HIMBPE	HIMB	Low	PE	ET	PVI04	150DPI			N	0.052	0.794	3.007	2.955	0.742	2.213	1	1	0	2.467	1	2.905	1	0.655	0	0.483	0				4463	6	+	11	+	N	6	+	N	6	+	N
Mycoinvac2	2017	ES021110868286	HIMBPE	HIMB	Low	PE	ET	PVI04	150DPI			N	0.082	2.956	3.126	3.044	2.874	0.17	1	0	0	2.921	1	3.059	1	1.801	1	2.625	1				8286	6	+	25	+	+	13	+	+	10	+	N
Mycoinvac2	2017	ES031110710448	HIMBPE	HIMB	Low	PE	ET	PVI04	150DPI			N	0.043	2.207	3.017	2.974	2.164	0.81	1	1	0	2.784	1	3.114	1	0.171	0	1.21	1				448	8	+	28	+	+	13	+	+	11	+	+
Mycoinvac2	2017	ES031110771912 con crotal 5948	HIMBPE	HIMB	Low	PE	ET	PVI04	150DPI			N	0.074	2.7	3.315	3.241	2.626	0.615	1	1	0	2.983	1	2.868	1	1.038	0	1.003	1				1912	7	+	25	+	N	13	+	+	15	+	+
