# Supplementary material for: Tuberculosis vaccination: microbiological and immunological summary of a series of experimental challenge studies
Source: Vet Res. 2025 Oct 24;56:202. doi: 10.1186/s13567-025-01637-2 (PMC12553269; doi:10.1186/s13567-025-01637-2)
Supplement: Supplementary file 2 — Additional file 2. Post-mortem results. Individual post-mortem gross isolation counts and gross pathology score results by tissue/compartment. [file 13567_2025_1637_MOESM2_ESM.xlsx]

## Sheet: Post-Mortem
Project	Stage	Year	Tissue	Treatment	Vaccine	Dose	VacRoute	VacChallenge	RegNEIKER	DIB	MTCyc	PALyc	MTCyc+	PALyc+	Compartment	RedMTCyc		RedMTCyc	2000
ParaPato	1	2011	Lung	CPVPE	CPV	106	PE	ET	1935	3830	0	0	0	0	NoLym	0
ParaPato	1	2011	Lung	CPVPE	CPV	106	PE	ET	1936	3831	0	0	0	0	NoLym	0
ParaPato	1	2011	Lung	CPVPE	CPV	106	PE	ET	1937	3832	0	0	0	0	NoLym	0
ParaPato	1	2011	Lung	CPVPE	CPV	106	PE	ET	1938	3834	0	0	0	0	NoLym	0
ParaPato	1	2011	Lung	CPVPE	CPV	106	PE	ET	1939	5632	30847	7	1	1	NoLym	16
ParaPato	1	2011	Lung	CPVPE	CPV	106	PE	ET	1940	5633	1	4	1	1	NoLym	1
ParaPato	2	2013	Lung	CPVPE	CPV	106	PE	ET	549	1199	0	0	0	0	NoLym	0
ParaPato	2	2013	Lung	CPVPE	CPV	106	PE	ET	546	4303	0	0	0	0	NoLym	0
ParaPato	2	2013	Lung	CPVPE	CPV	106	PE	ET	547	5492	0	0	0	0	NoLym	0
ParaPato	2	2013	Lung	CPVPE	CPV	106	PE	ET	545	9245	0	0	0	0	NoLym	0
ParaPato	2	2013	Lung	CPVPE	CPV	106	PE	ET	548	9634	0	0	0	0	NoLym	0
ParaPato	2	2013	Lung	NoVac	None	0	NA	ET	544	1045	0	0	0	0	NoLym	0
ParaPato	2	2013	Lung	NoVac	None	0	NA	ET	542	1049	0	0	0	0	NoLym	0
ParaPato	2	2013	Lung	NoVac	None	0	NA	ET	543	2346	0	0	0	0	NoLym	0
ParaPato	2	2013	Lung	NoVac	None	0	NA	ET	463	5455	150894	0	1	0	NoLym	76
ParaPato	2	2013	Lung	NoVac	None	0	NA	ET	541	7732	0	0	0	0	NoLym	0
MycoInVac	1	2016	Lung	BCGO	BCG	106	Oral	Oral		2886					NoLym
MycoInVac	1	2016	Lung	BCGO	BCG	106	Oral	Oral	3028	3414	0	0	0	0	NoLym	0
MycoInVac	1	2016	Lung	BCGO	BCG	106	Oral	Oral	3032	4412	0	0	0	0	NoLym	0
MycoInVac	1	2016	Lung	BCGO	BCG	106	Oral	Oral	3031	6316	1	0	1	0	NoLym	1
MycoInVac	1	2016	Lung	BCGO	BCG	106	Oral	Oral	3029	7531	0	0	0	0	NoLym	0
MycoInVac	1	2016	Lung	HIMBO	HIMB	106	Oral	Oral	3034	1035	0	0	0	0	NoLym	0
MycoInVac	1	2016	Lung	HIMBO	HIMB	106	Oral	Oral		4544					NoLym
MycoInVac	1	2016	Lung	HIMBO	HIMB	106	Oral	Oral	3037	7974	2	0	1	0	NoLym	2
MycoInVac	1	2016	Lung	HIMBO	HIMB	106	Oral	Oral	3035	8222	0	21	0	1	NoLym	0
MycoInVac	1	2016	Lung	HIMBO	HIMB	106	Oral	Oral	3038	9815	0	0	0	0	NoLym	0
MycoInVac	1	2016	Lung	NoVac	None	0	NA	Oral	3041	6318	0	0	0	0	NoLym	0
MycoInVac	1	2016	Lung	NoVac	None	0	NA	Oral	3042	7336	0	0	0	0	NoLym	0
MycoInVac	1	2016	Lung	NoVac	None	0	NA	Oral	3040	7453	0	0	0	0	NoLym	0
MycoInVac	1	2016	Lung	NoVac	None	0	NA	Oral	3039	8600	0	0	0	0	NoLym	0
MycoInVac	1	2016	Lung	NoVac	None	0	NA	Oral	3043	8672	0	0	0	0	NoLym	0
MycoInVac	2	2017	Lung	BCGO	BCG	106	Oral	ET	3239	5135	0	1	0	1	NoLym	0
MycoInVac	2	2017	Lung	BCGO	BCG	106	Oral	ET	3209	6020	6317	0	1	0	NoLym	4
MycoInVac	2	2017	Lung	BCGO	BCG	106	Oral	ET	3206	6822	252	0	1	0	NoLym	1
MycoInVac	2	2017	Lung	BCGO	BCG	106	Oral	ET	3207	7428	1	0	1	0	NoLym	1
MycoInVac	2	2017	Lung	BCGO	BCG	106	Oral	ET	3208	9630	6317	1	1	1	NoLym	4
MycoInVac	2	2017	Lung	HIMBO	HIMB	106	Oral	ET	3247	197	403	0	1	0	NoLym	1
MycoInVac	2	2017	Lung	HIMBO	HIMB	106	Oral	ET	3249	4665	0	4	0	1	NoLym	0
MycoInVac	2	2017	Lung	HIMBO	HIMB	106	Oral	ET	3248	6339	0	4	0	1	NoLym	0
MycoInVac	2	2017	Lung	HIMBO	HIMB	106	Oral	ET	3246	9403	266	0	1	0	NoLym	1
MycoInVac	2	2017	Lung	HIMBO	HIMB	106	Oral	ET	3245	9808	589	0	1	0	NoLym	1
MycoInVac	2	2017	Lung	HIMBPE	HIMB	103	PE	ET	3241	448	0	0	0	0	NoLym	0
MycoInVac	2	2017	Lung	HIMBPE	HIMB	103	PE	ET	3244	1912	0	5	0	1	NoLym	0
MycoInVac	2	2017	Lung	HIMBPE	HIMB	103	PE	ET	3242	4463	0	0	0	0	NoLym	0
MycoInVac	2	2017	Lung	HIMBPE	HIMB	103	PE	ET	3240	8286	3975	5	1	1	NoLym	2
MycoInVac	2	2017	Lung	HIMBPE	HIMB	103	PE	ET	3243	8646	0	0	0	0	NoLym	0
ParaPato	1	2011	Lymphoid	CPVPE	CPV	106	PE	ET	1935	3830	0	0	0	0	Lympho	0
ParaPato	1	2011	Lymphoid	CPVPE	CPV	106	PE	ET	1936	3831	0	25	0	1	Lympho	0
ParaPato	1	2011	Lymphoid	CPVPE	CPV	106	PE	ET	1937	3832	0	7	0	1	Lympho	0
ParaPato	1	2011	Lymphoid	CPVPE	CPV	106	PE	ET	1938	3834	0	21	0	1	Lympho	0
ParaPato	1	2011	Lymphoid	CPVPE	CPV	106	PE	ET	1939	5632	30847	43	1	1	Lympho	16
ParaPato	1	2011	Lymphoid	CPVPE	CPV	106	PE	ET	1940	5633	30847	1	1	1	Lympho	16
ParaPato	2	2013	Lymphoid	CPVPE	CPV	106	PE	ET	549	1199	1	28	1	1	Lympho	1
ParaPato	2	2013	Lymphoid	CPVPE	CPV	106	PE	ET	546	4303	0	25	0	1	Lympho	0
ParaPato	2	2013	Lymphoid	CPVPE	CPV	106	PE	ET	547	5492	1	12	1	1	Lympho	1
ParaPato	2	2013	Lymphoid	CPVPE	CPV	106	PE	ET	545	9245	0	8	0	1	Lympho	0
ParaPato	2	2013	Lymphoid	CPVPE	CPV	106	PE	ET	548	9634	58	4	1	1	Lympho	1
ParaPato	2	2013	Lymphoid	NoVac	None	0	NA	ET	544	1045	151	16	1	1	Lympho	1
ParaPato	2	2013	Lymphoid	NoVac	None	0	NA	ET	542	1049	0	32	0	1	Lympho	0
ParaPato	2	2013	Lymphoid	NoVac	None	0	NA	ET	543	2346	221	15	1	1	Lympho	1
ParaPato	2	2013	Lymphoid	NoVac	None	0	NA	ET	463	5455	1	30	1	1	Lympho	1
ParaPato	2	2013	Lymphoid	NoVac	None	0	NA	ET	541	7732	2910	5	1	1	Lympho	2
MycoInVac	1	2016	Lymphoid	BCGO	BCG	106	Oral	Oral		2886					Lympho
MycoInVac	1	2016	Lymphoid	BCGO	BCG	106	Oral	Oral	3028	3414	0	0	0	0	Lympho	0
MycoInVac	1	2016	Lymphoid	BCGO	BCG	106	Oral	Oral	3032	4412	3	11	1	1	Lympho	3
MycoInVac	1	2016	Lymphoid	BCGO	BCG	106	Oral	Oral	3031	6316	2	16	1	1	Lympho	2
MycoInVac	1	2016	Lymphoid	BCGO	BCG	106	Oral	Oral	3029	7531	168259	26	1	1	Lympho	85
MycoInVac	1	2016	Lymphoid	HIMBO	HIMB	106	Oral	Oral	3034	1035	23727	16	1	1	Lympho	12
MycoInVac	1	2016	Lymphoid	HIMBO	HIMB	106	Oral	Oral		4544					Lympho
MycoInVac	1	2016	Lymphoid	HIMBO	HIMB	106	Oral	Oral	3037	7974	2	0	1	0	Lympho	2
MycoInVac	1	2016	Lymphoid	HIMBO	HIMB	106	Oral	Oral	3035	8222	0	26	0	1	Lympho	0
MycoInVac	1	2016	Lymphoid	HIMBO	HIMB	106	Oral	Oral	3038	9815	4141	16	1	1	Lympho	3
MycoInVac	1	2016	Lymphoid	NoVac	None	0	NA	Oral	3041	6318	2	0	1	0	Lympho	2
MycoInVac	1	2016	Lymphoid	NoVac	None	0	NA	Oral	3042	7336	0	31	0	1	Lympho	0
MycoInVac	1	2016	Lymphoid	NoVac	None	0	NA	Oral	3040	7453	2	16	1	1	Lympho	2
MycoInVac	1	2016	Lymphoid	NoVac	None	0	NA	Oral	3039	8600	235	0	1	0	Lympho	1
MycoInVac	1	2016	Lymphoid	NoVac	None	0	NA	Oral	3043	8672	4132	52	1	1	Lympho	3
MycoInVac	2	2017	Lymphoid	BCGO	BCG	106	Oral	ET	3239	5135	11854	10	1	1	Lympho	6
MycoInVac	2	2017	Lymphoid	BCGO	BCG	106	Oral	ET	3209	6020	11065	2	1	1	Lympho	6
MycoInVac	2	2017	Lymphoid	BCGO	BCG	106	Oral	ET	3206	6822	2543	7	1	1	Lympho	2
MycoInVac	2	2017	Lymphoid	BCGO	BCG	106	Oral	ET	3207	7428	21409	23	1	1	Lympho	11
MycoInVac	2	2017	Lymphoid	BCGO	BCG	106	Oral	ET	3208	9630	30352	11	1	1	Lympho	16
MycoInVac	2	2017	Lymphoid	HIMBO	HIMB	106	Oral	ET	3247	197	873	26	1	1	Lympho	1
MycoInVac	2	2017	Lymphoid	HIMBO	HIMB	106	Oral	ET	3249	4665	23	15	1	1	Lympho	23
MycoInVac	2	2017	Lymphoid	HIMBO	HIMB	106	Oral	ET	3248	6339	222	10	1	1	Lympho	1
MycoInVac	2	2017	Lymphoid	HIMBO	HIMB	106	Oral	ET	3246	9403	472	14	1	1	Lympho	1
MycoInVac	2	2017	Lymphoid	HIMBO	HIMB	106	Oral	ET	3245	9808	1278	31	1	1	Lympho	1
MycoInVac	2	2017	Lymphoid	HIMBPE	HIMB	103	PE	ET	3241	448	30222	8	1	1	Lympho	16
MycoInVac	2	2017	Lymphoid	HIMBPE	HIMB	103	PE	ET	3244	1912	50	14	1	1	Lympho	1
MycoInVac	2	2017	Lymphoid	HIMBPE	HIMB	103	PE	ET	3242	4463	37010	8	1	1	Lympho	19
MycoInVac	2	2017	Lymphoid	HIMBPE	HIMB	103	PE	ET	3240	8286	24220	18	1	1	Lympho	13
MycoInVac	2	2017	Lymphoid	HIMBPE	HIMB	103	PE	ET	3243	8646	25435	27	1	1	Lympho	13
ParaPato	1	2011	Other	CPVPE	CPV	106	PE	ET	1935	3830	0	0	0	0	NoLym	0
ParaPato	1	2011	Other	CPVPE	CPV	106	PE	ET	1936	3831	0	0	0	0	NoLym	0
ParaPato	1	2011	Other	CPVPE	CPV	106	PE	ET	1937	3832	0	0	0	0	NoLym	0
ParaPato	1	2011	Other	CPVPE	CPV	106	PE	ET	1938	3834	0	0	0	0	NoLym	0
ParaPato	1	2011	Other	CPVPE	CPV	106	PE	ET	1939	5632	0	0	0	0	NoLym	0
ParaPato	1	2011	Other	CPVPE	CPV	106	PE	ET	1940	5633	0	0	0	0	NoLym	0
ParaPato	2	2013	Other	CPVPE	CPV	106	PE	ET	549	1199	0	0	0	0	NoLym	0
ParaPato	2	2013	Other	CPVPE	CPV	106	PE	ET	546	4303	0	3	0	1	NoLym	0
ParaPato	2	2013	Other	CPVPE	CPV	106	PE	ET	547	5492	0	0	0	0	NoLym	0
ParaPato	2	2013	Other	CPVPE	CPV	106	PE	ET	545	9245	0	0	0	0	NoLym	0
ParaPato	2	2013	Other	CPVPE	CPV	106	PE	ET	548	9634	0	0	0	0	NoLym	0
ParaPato	2	2013	Other	NoVac	None	0	NA	ET	544	1045	0	0	0	0	NoLym	0
ParaPato	2	2013	Other	NoVac	None	0	NA	ET	542	1049	0	0	0	0	NoLym	0
ParaPato	2	2013	Other	NoVac	None	0	NA	ET	543	2346	0	0	0	0	NoLym	0
ParaPato	2	2013	Other	NoVac	None	0	NA	ET	463	5455	0	2	0	1	NoLym	0
ParaPato	2	2013	Other	NoVac	None	0	NA	ET	541	7732	0	0	0	0	NoLym	0
MycoInVac	1	2016	Other	BCGO	BCG	106	Oral	Oral		2886					NoLym
MycoInVac	1	2016	Other	BCGO	BCG	106	Oral	Oral	3028	3414	0	0	0	0	NoLym	0
MycoInVac	1	2016	Other	BCGO	BCG	106	Oral	Oral	3032	4412	0	0	0	0	NoLym	0
MycoInVac	1	2016	Other	BCGO	BCG	106	Oral	Oral	3031	6316	2	0	1	0	NoLym	2
MycoInVac	1	2016	Other	BCGO	BCG	106	Oral	Oral	3029	7531	0	0	0	0	NoLym	0
MycoInVac	1	2016	Other	HIMBO	HIMB	106	Oral	Oral	3034	1035	0	0	0	0	NoLym	0
MycoInVac	1	2016	Other	HIMBO	HIMB	106	Oral	Oral		4544					NoLym
MycoInVac	1	2016	Other	HIMBO	HIMB	106	Oral	Oral	3037	7974	0	0	0	0	NoLym	0
MycoInVac	1	2016	Other	HIMBO	HIMB	106	Oral	Oral	3035	8222	0	0	0	0	NoLym	0
MycoInVac	1	2016	Other	HIMBO	HIMB	106	Oral	Oral	3038	9815	0	0	0	0	NoLym	0
MycoInVac	1	2016	Other	NoVac	None	0	NA	Oral	3041	6318	0	0	0	0	NoLym	0
MycoInVac	1	2016	Other	NoVac	None	0	NA	Oral	3042	7336	0	0	0	0	NoLym	0
MycoInVac	1	2016	Other	NoVac	None	0	NA	Oral	3040	7453	0	0	0	0	NoLym	0
MycoInVac	1	2016	Other	NoVac	None	0	NA	Oral	3039	8600	0	0	0	0	NoLym	0
MycoInVac	1	2016	Other	NoVac	None	0	NA	Oral	3043	8672	0	0	0	0	NoLym	0
MycoInVac	2	2017	Other	BCGO	BCG	106	Oral	ET	3239	5135	0	3	0	1	NoLym	0
MycoInVac	2	2017	Other	BCGO	BCG	106	Oral	ET	3209	6020	0	0	0	0	NoLym	0
MycoInVac	2	2017	Other	BCGO	BCG	106	Oral	ET	3206	6822	1	0	1	0	NoLym	1
MycoInVac	2	2017	Other	BCGO	BCG	106	Oral	ET	3207	7428	0	3	0	1	NoLym	0
MycoInVac	2	2017	Other	BCGO	BCG	106	Oral	ET	3208	9630	12223	3	1	1	NoLym	7
MycoInVac	2	2017	Other	HIMBO	HIMB	106	Oral	ET	3247	197	1	0	1	0	NoLym	1
MycoInVac	2	2017	Other	HIMBO	HIMB	106	Oral	ET	3249	4665	0	1	0	1	NoLym	0
MycoInVac	2	2017	Other	HIMBO	HIMB	106	Oral	ET	3248	6339	0	0	0	0	NoLym	0
MycoInVac	2	2017	Other	HIMBO	HIMB	106	Oral	ET	3246	9403	1	0	1	0	NoLym	1
MycoInVac	2	2017	Other	HIMBO	HIMB	106	Oral	ET	3245	9808	0	0	0	0	NoLym	0
MycoInVac	2	2017	Other	HIMBPE	HIMB	103	PE	ET	3241	448	0	0	0	0	NoLym	0
MycoInVac	2	2017	Other	HIMBPE	HIMB	103	PE	ET	3244	1912	0	3	0	1	NoLym	0
MycoInVac	2	2017	Other	HIMBPE	HIMB	103	PE	ET	3242	4463	0	0	0	0	NoLym	0
MycoInVac	2	2017	Other	HIMBPE	HIMB	103	PE	ET	3240	8286	3975	0	1	0	NoLym	2
MycoInVac	2	2017	Other	HIMBPE	HIMB	103	PE	ET	3243	8646	0	4	0	1	NoLym	0
